# Supplementary material for: Identification and Characterization of Copper-Responsive miRNAs and Their Target Genes in Jerusalem Artichoke
Source: Plants (Basel). 2025 Mar 18;14(6):955. doi: 10.3390/plants14060955 (PMC11945104; doi:10.3390/plants14060955)
Supplement: Supplementary file 1 [file plants-14-00955-s001.zip]

Archive with 2 entries (2 files):
- Figures S1–9 and Tables S1,2,7.pdf
- Tables S3-6,8 .xlsx
