# Supplementary material for: Identification and Characterization of Copper-Responsive miRNAs and Their Target Genes in Jerusalem Artichoke
Source: Plants (Basel). 2025 Mar 18;14(6):955. doi: 10.3390/plants14060955 (PMC11945104; doi:10.3390/plants14060955)
Supplement: Supplementary file 1 [file plants-14-00955-s001.zip › Tables S3-6,8 .xlsx]

## Sheet: Table S3
Table S3. Genomic localization of six miRNA family members.
MIRNA name	MIRNA sequence in genome	MIRNA sequence length	Chromosome number	Chromosome_Start	Chromosome_End	Chromosome strand	Genome	MIRNA cloned sequence	MIRNA cloned sequence length
htu-MIR168a.1	GTTTTCTGATTCGCTTGGTACAGGTCGGGAACGGCGTCGCCGGCGATGGCAGTTTTGTAACTTTGCGCACCGGAAGGTGAAACGGTGTCGTAGAGAATTTGTTTTCGGTGATTACTGGTCCCGCCTTGGATCAACTGAATCAGAAACC	148	Chr04.H1	172796106	172796253	+	reference genome	TGCAGATCTACCGCAACCTGTAGCTACGGCGGAGATACGACGGTTTTGTTTTTGTCACGGCGGTTTTCTGATTCGCTTGGTACAGGTCGGGAACGGCGTCGCCGGCGATGGCAGTTTTGTAACTTTGCGCACCGGAAGGTGAAACGGTGTCGTAGAGGATTTGTTTTCGGTGATTACTGGTCCCGCCTTGGATCAACTGAATCAGAAACCGGAGTGAATGTTTTCTTAGAAGCTGCTGCTGGAGAAT	247
htu-MIR168a.1	GTTTTCTGATTCGCTTGGTACAGGTCGGGAACGGCGTCGCCGGCGATGGCAGTTTTGTAACTTTGCGCACCGGAAGGTGAAACGGTGTCGTAGAGAATTTGTTTTCGGTGATTACTGGTCCCGCCTTGGATCAACTGAATCAGAAACC	148	Chr04.H3	174842391	174842538	+	reference genome
htu-MIR168a.1	GTTTTCTGATTCGCTTGGTACAGGTCGGGAACGGCGTCGCCGGCGATGGCAGTTTTGTGACTTTGCGCACCGGAAGGTGAAACGGTGTGTAGAGGATTTGTTTTCGGTGATTACTGGTCCCGCCTTGGATCAACTGAATCAGAAACC	147	Chr04.H5	168217008	168217154	+	reference genome
htu-MIR168a.1	TTTTTCCGATTCGCTTGGTACAGGTCGGGAACAGATTGTTAATCGGAGAATATAGTTCCCGCCTTATTCAACTGAATCAGAAACT	85	Chr01.H3	118110291	118110375	-	reference genome
htu-MIR168a.2	GTTTTCCGATTCGCTTGGTACAGGTCGGGAACAGATTGTTAATCGGAGAATATAGTTCCCGCCTTGTATCAACTGAATCAGAAACT	86	Chr03.H1	23768211	23768296	-	reference genome	TCACTTATCTGTCACGGCGGTTTTCCGATTCGCTTGGTACAGGTCGGGAACAGATTGTTAATCGGAGAATATAGTTCCCGCCTTGTATCAACTGAATCAGAAACTGCTGTGAGTCACTTTTAGGA	125
htu-MIR168a.2	GTTTTCCGATTCGCTTGGTACAGGTCGGGAACAGATTGTTAATCGGAGAATATAGTTCCCGCCTTGTATCAACTGAATCAGAAACT	86	Chr03.H3	30954104	30954189	+	reference genome
htu-MIR168a.2	GTTTTCCGATTCGCTTGGTACAGGTCGGGAACAGATTGTTAATCGGAGAATATAGTTCCCGCCTTGTATCAACTGAATCAGAAACT	86	Chr03.H3	30957172	30957257	+	reference genome
htu-MIR168a.2	GTTTTCCGATTCGCTTGGTACAGGTCGGGAACAGGTTGCGGATGATTGTTAATCGGAGAATATAGTTCCCGCCTTGTATCAACTGAATCAGAAACT	96	Chr03.H5	36213319	36213414	+	reference genome
htu-MIR168a.2	TTTTTCCGATTCGCTTGGTACAGGTCGGGAACAGATTGTTAATCGGAGAATATAGTTCCCGCCTTGTTCAACTGAATCAGAAACT	85	Chr01.H5	125660965	125661049	-	reference genome
htu-MIR168b	TGTCTCTGATTCGCTTGGTGCAGGTCGGGAACGGTATCACGGACGTGATCTGTGTAGAGATATCAGGTCCCGCCTTGCATCAAGTGAATCGGAAACC	97	Chr12.H3	177914027	177914123	-	reference genome	TGACGGATATCTGTGTTTTGTTACTGCTGTTTCTGATTCGCTTGGTGCAGGTCGGGAACGGTATCGCGGACGTGATCCGTGTAGAGATATCAGGTCCCGCCTTGCATCAAGTGAATCGGAAGCCGCTGTGAATGTTTGTGGAT	143
htu-MIR168b	TGTCTCTGATTCGCTTGGTGCAGGTCGGGAACGGTATCGCCGCTACCTGATCCCGCCTTGCATCAAGTGAATCGGAAACC	80	Chr06.H1	48365202	48365281	+	reference genome
htu-MIR168b	TGTCTCTGATTCGCTTGGTGCAGGTCGGGAACGGTATCGCCGCTACCTGATCCCGCCTTGCATCAAGTGAATCGGAAACC	80	Chr06.H3	39621265	39621344	+	reference genome
htu-MIR168b	TGTCTCTGATTCGCTTGGTGCAGGTCGGGAACGGTATCGCCGCTACCTGATCCCGCCTTGCATCAAGTGAATCGGAAACC	80	Chr06.H5	43818616	43818695	+	reference genome
htu-MIR168b	TGTCTCTGATTCGCTTGGTGCAGGTCGGGAACGGTATCGCGGACGTGATCCGTGTAGAGATATCAGGTCCCGCCTTGCATCAAGTGAATCGGAAGCC	97	Chr12.H1	179672105	179672201	-	reference genome
htu-MIR168b	TGTTTCTGATTCGCTTGGTGCAGGTCGGGAACGGTATCGCGGACATGATCCGTGTAGAGATATCAGGTCCCGCCTTGCATCAAGTGAATCGGAAGCC	97	Chr12.H5	169601355	169601451	-	reference genome
htu-MIR394a.1	CAGGTTCAGTTTGGCATTCTGTCCACCTCCACATGATGTAAGTGTTGATGGCGTTGAAGATTGCTGGTTCGGAGGTGGCCAGCCTGCTAAACTAGCTCTGT	101	Chr03.H5	111783620	111783720	+	reference genome	AAGGAGGGAGGGTTTCTCATGGACATACATACAGGTTCAGTTTGGCATTCTGTCCACCTCCACATGATGTACGTGTTGATGGCGTTGAAGATTGCTGGTTCGGAGGTGGCCAGCCTGCTAAACTAGCTCTGTAAGTTTATTCATGAGAGACGTTAAGATAAACGGC	166
htu-MIR394a.1	CAGGTTCAGTTTGGCATTCTGTCCACCTCCACATGATGTACGTGTTGATGGCGTTGAAGATTGCTGGTTCGGAGGTGGCCAGCCTGCTAAACTAGCTCTGT	101	Chr03.H1	115656527	115656627	+	reference genome
htu-MIR394a.1	CAGGTTCAGTTTGGCATTCTGTCCACCTCCACATGATGTACGTGTTGATGGCGTTGAAGATTGCTGGTTCGGAGGTGGCCAGCCTGCTAAACTAGCTCTGT	101	Chr03.H3	114159603	114159703	+	reference genome
htu-MIR394a.2	GCAGATTTCTTTGGCATTCTGTCCACCTCCCTATTCATTGATCTATATCTCACTGTTGTGTAAATGTGTAATTAGGGTTTATTGGTTTGATAACAAAAGAGAAATAATCTAGTGCAAGATTTTGTTTTCTTTTTCGTGTGTGTAATCTGTGTTAAGTTAAGAGTGTGGAGGTGGGCATACTGTCAATGGAGCTCTG	196	Chr08.H5	43043435	43043630	+	reference genome	AAAGAGTTTCCAGCAGATTTCTTTGGCATTCTGTCCACCTCCCTATTCATTGATCTATATCTCACTGTTGTGTAAATGTGTAATTAGGGTTTATTGGTTTGATAACAAAAGAGAAATAATCTAGTGCAAGATTTTGTTTTCTTTTTCGTGTGTGTAATCTGTGTTAAGTTAAGAGTGTGGAGGTGGGCATACTGTCAATGGAGCTCTGTTGGTATCTCTTTG	222
htu-MIR394a.2	GCAGATTTCTTTGGCATTCTGTCCACCTCCCTATTCATTGATCTATATCTCACTGTTGTGTAAATGTGTAATTAGGGTTTATTGGTTTGATAACAAAAGAGAAATAATCTAGTGCAAGATTTTGTTTTCTTTTTCGTGTGTGTAATCTGTGTTAAGTTAAGAGTGTGGAGGTGGGCATACTGTCAATGGAGCTCTG	196	Chr08.H5	41776566	41776761	-	reference genome
htu-MIR394a.2	GCAGATTTCTTTGGCATTCTGTCCACCTCCCTATTCATTGATCTATATCTCACTGTTGTGTAATTGTGTAATTAGGGTTTATTGGTTTGATAACAAAAGAGAAATAATCTAGTGCAAGATTTTGTTTTCTTTTTCTTGTGTGTGTAATCTGTGTTTAGTTAAGAGTGTGGAGGTGGGCATACTGTCAATGGAGCTCTG	198	Chr08.H1	37155627	37155824	+	reference genome
htu-MIR397a	ACTTAAAACGTCATTGAGTGCAGCGTTGATGAAACCACATCAAACCTAATGTTTCGTCAACTCTGCACTCAATTATGTTTTTACT	85	Chr03.H5	63344238	63344322	+	reference genome	AGGGAAACCATAACTCGGCGGATCCAGATCGGGCCGAACTTTCAGAGAACTTAAAACGTCATTGAGTGCAGCGTTGATGAAACCACATCAAACCTAATGTTTCGTCAACTCTGCACTCAATTATGTTTTTACTTCTTTTCTGATACATTTTCAACCTTTTTCTTACCAACACGCAAGGA	179
htu-MIR397a	ACTTAAAACTTCATTGAGTGCAGCGTTGATGAAACCACATCAAACCTAATGTTTCGTCAACTCTGCACTCAATTATGTTTTTACT	85	Chr03.H3	58843836	58843920	+	reference genome
htu-MIR397a	ACTTAAAACGTCATTGAGTGCAGCGTTGATGAAACCACATCAAACCTAATGTTTCGTCAACTCTGCACTCAATTATGTTTTTACT	85	Chr03.H1	62261924	62262008	+	reference genome
htu-MIR398a	GAATCCAACAGGTGTGACATGAGAACACATGATATACTTAGATATTTTCACGTGTTCTCAGGTCGCCCCTGCTGAATTT	79	Chr15.H1	151870844	151870922	+	reference genome	CACAATAACAAATGGCAGAGGCATCCAACAGGTGTGACATGAGAACACATGATATACTTAGATATTTTCACGTGTTCTCAGGTCGCCCCTGCTGAATTTTCTTTGCCCGTCAAAACAGCTGGAGGTTGTAGAGCAATCCATTGTTCAAATCTTAGGAATGTACAATTATTTTCTGGCGTTGTGGCAAAGTATACAAGTTGAATAAAACATGTAAGGTTATGTTACAATGTACCTTTTGAATTTCATTTTCC	251
htu-MIR398a	GCATCCAACAGGTGTGACATGAGAACACATGATATACTTAGATATTTTCACGTGTTCTCAGGTCGCCCCTGCTGAATTT	79	Chr15.H5	154092490	154092568	+	reference genome
htu-MIR398a	ACATCCAACAGGTGTGACATGAGAACACATGATTTACTTAGATATTTTCACGTGTTCTCAGGTCGCCCCTGCTGAATTT	79	Chr15.H3	132555076	132555154	+	reference genome
htu-MIR398b	AGATCTAACAGGTGTGACATGAGAACACATGTAGAATGTTTAATCGTAAATAATTTCATGTGTTCTCAGGTCGCCCCTGCAGGATTT	87	Chr3.H1	98705920	98706006	+	whole genome
htu-MIR398b	AGATCTAACAGGTGTGACATGAGAACACATGTAGAATGTTTAATCGTAAATAATTTCATGTGTTCTCAGGTCGCCCCTGCAGGATTT	87	Chr3.H2	109941366	109941452	+	whole genome	AAATGGCAGAGGAATCCAACAGGTGTGACATGAGAACACATGATATACTTAGATATTTTCATGTGTTCTCAGGTCGCCCCTGCTGAATTTTCTTAGCCCGTCAAAACAGCTGGCGGCTGTAGAGCAATCCATTGTTCAAATCTTAGGAATGTACAATTATTTTCTGGCGTTGTGGCAAAGTATACAAGTTGAATAAAACATGTAAGGTTATGTTACAATGTACCTTTTGAATTTCTTTTTCCCTTTCAATTTTTATTTTTATTGTTTCCTTTTATTTTTGTTTATATATTTTTTTATCGCAGACTCTTATAACTATTTAG	320
htu-MIR398b	GCATCCAACAGGTGTGACATGAGAACACATGATATACTTAGATATTTTCATGTGTTCTCAGGTCGCCCCTGCTGAATTT	79	Chr15.H1	22215727	22215805	-	whole genome
htu-MIR398c	TTTCTCCACAGGAGTGACACTAAGAACACATATGGTGGAATTGCAAATTACATATATAAAAGGTGCATTGATATGTTGTATTGTACAAATATCAAATGCACATACTTTTGTTTGTAAAGTCTTGTTGGCAATCCGTATGTGTTCTCAGGTCACCCCTTTGGAGCAC	166	Chr17.H5	10643278	10643443	-	reference genome
htu-MIR398c	TTTCTCCACAGGAGTGACACTAAGAACACATATGGTGGAATTGCAATTTACAAAGATAAAAGATGCATTGATATGTTGTACTGTACAAACATCCAATGCACAAACTTTTGTTTGTAAAGTCTTGTCGGCAATCCGTATGTGTTCTCAGGTCACCCCTTTGGAGCAC	166	Chr17.H1	5908722	5908887	-	reference genome	ACCCAACAAGAGCATTTCTCCACAGGAGTGACACTAAGAACACATATGGTGGAATTGCAAATTACATATATAAAAGGTGCATTGATATGTTGTATTGTACAAATATCAAATGCACATACTTTTGTTTGTAAAGTCTTGTTGGCAATCCGTATGTGTTCTCAGGTCACCCCTTTGGAGCACCATGTTTCCTTTTTGATCGATGTGCAACTCCAAGATTCGCTAATGGGTGAGACTT	235
htu-MIR398c	TTTCTCCACAGGAGTGACACTAAGAACACATATGGTGGAATTGCAATTTACATATATACAAGATGCATTGATATGTTGTACTGTACAAACATCCAATGCACATACTTTTGTTTGTAAAGTCTTGTCGGCAATCCGTATGTGTTCTCAGGTCACCCCTTTGGAGCAC	166	Chr17.H3	4083559	4083724	-	reference genome
htu-MIR408a	GTGAGGGTAGACAGGGACGAGTCAGAGCTCGAAAAAGACAAGTCAATACTTGAGTCAGTATTGTCTTTTTCATGCACTGCCTCTTCCCTGGCTATCCTTT	100	Chr01.H1	125169682	125169781	+	reference genome	ATCTATGGAGGCCAGGGGTTAGCAGCATTAAGGCTTGAAAGTTAAGGTACAATTAACATACAAATGGAGATGTGAGGGTAGACAGGGACGAGTCAGAGCTCGAAAAAGACAAGTCAATACTTGAGTCAGTATTGTCTTTTTCATGCACTGCCTCTTCCCTGGCTATCCTTTTTCCTCTTTATGGATGTGT	190
htu-MIR408b	TGAGGGTAGACAGGGACGAGCCAGAGCTCGAAAAAGACAAGTCAATACTTGAGTCAGTATTGTCTTTTTCATGCACTGTCTCTTCCCTGGCTATCCTTT	99	Chr01.H5	120110823	120110921	+	reference genome	ATCTATGGAGGCCAGGGGTTAGCAACATTAAGGCTTGAAAGTTAAGGTACAATTAACATACAGATGGAGATGTGAGGGTAGACAGGGACGAGCCAGAGCTCGAAAAAGACAAGTCAATACTTGAGTCAGTATTGTCTTTTTCAUGCACUGUCUCUUCCCUGGCTATCCTTTTTCCTCTTTATGGATGTGT	190
htu-MIR408c	GTGAGGGTAGACAGGGTCGAGCCAGAGCTCGAAAAAGACAAGTCAATACTTGAGTCAGTATTGTCTTTTTCATGCACTGTCTCTTCCCTGTCTATCCTTTT	101	Chr01.H3	111763712	111763812	+	reference genome	AACCAATCCTTATCTATGGAGGCCAGGGGTTAGCAGCATTAAGGCTTGAAAGTTAAGGTACAATTAACATACAAATGGAGATGTGAGGGTAGACAGGGACGAGTCAGAGCTCGAAAAAGACAAGTCAATACTTGAGTCAGTATTGTCTTTTTCAUGCACUGUCUCUUCCCUGUCUATCCTTTTTCCTCTTTATGCACGTGTT	202
htu-MIR858a.1	TCATCTCTTTTTCGTTGTCTGTTCGACCTTGATTATTTACATATTTTGAACCCTAGTTTTGTTGTTTATTTTCTTGCTTAATTACCTAACACAATTCTTGGTCCCTTTAATCTTATCTCTTGGTAATTTAATTTGATTTATATGTTTGTTGTTCAGAAATTGTTTACAAGAACTCAGTAACCGACCTCTGAACTAGCTGCTCTTTTTTTCCCTAATAACTTAGAATTGAACTCATGATCGTAAAGTCATTATGGCTCAGGGTTGATCTTATGACCCGAGTGGTTGTTTTAATTACTTGGTTAGAAAATAAGCATGCAGTAGGACTTCATTAGAGTTGATATATATATGTATCTAATTCTTAAGTAGATATTGATGGGATGGGATTATGTAACGAAACAA…	1539	Chr08.H1	22611832	22613370	-	reference genome	TTCGTTGTCTGTTCGACCTTGATTATTTACATATTTTGAACCCTAGTTTTGTTGTTTATTTTCTTGCTTAATTACCTAACACAATTCTTGGTCCCTTTAATCTTATCTCTTGGTAATTTAATTTGATTTATATGTTTGTTGTTCAGAAATTGTTTACAAGAACTCAGTAACCGACCTCTGAACTAGCTGCTCTTTTTTTCCCTAATAACTTAGAATTGAACTCATGATCGTAAAGTCATTATGGCTCAGGGTTGATCTTATGACCCGAGTGGTTGTTTTAATTACTTGGTTAGAAAATAAGCATGCAGTAGGACTTCATTAGAGTTGATATATATATGTATCTAATTCTTAAGTAGATATTGATGGGATGGGATTATGTAACGAAACAAAACCCATGGT…	1524
htu-MIR858a.2	TCATCTCTCTTTCGTTGTCTGTTCGACCTTGATTGTTTATATACTTTGAACCCTAGTTTTATAGTTTATTTTCTTGCTTACCAAACATACTTTTTTGGACCCTTTTGATTAATCAAACCTCTGGATTTACATACTTTGAACCCTAGTTTTATAAGTTATTTTCTTGCTTACTAAACATACTTTTTTTGGACCGTTTTGATTAATCAAACCTTTGGATGTTTGATTATATTTTATATGTTTGTTGCTCACAATTTTTTTTACAAAAGGTAAGCCACCGACCTCTAGCTAGCTTTTTTTATAAGCTGGAAACCATGATGTTGAAGTTATCATGCCTCAGGCCTTGTTGGACCCATGACCCGAGTGGTTCTTGTAATTACTTGGCTACAAAATGGACATCGG…	2231	Chr08.H1	22451488	22453718	-	reference genome	TTCGTTGTCTGTTCGACCTTGATTATATTATATACATATTCTGCACCCCTAGTTTTACAGATTTTTTTCTTGCTCTAACACAATTTTTTGGTCCCTTTCAATCATATATCCTGCTATTCAATTCGATCTATATTTTCATAGAAGCACCGATCAACCAACCTCTAGCTCCCCCGTTTTTTATAACCTAGCTTTGATCTCGTTAGGCATAGTTGTAAACTACCAATCTAGTTATATACAAACAAAAAAAACGACGAACCAAATAAACCAACGCACCCTATAAGATCCCACTTATAGCATGGTCAGGGAAAATGTGAGATAAGGACAAACTTTTTCTCTCACATGACTAGGGTGTAAACGAGTCGAGCCTGAGTTCGAGCTCATTCAACATACGAGAGCTTG…	2959
htu-MIR858a.2	TCATCTCTTTTTCGTTGTCTGTTCGACCTTGATTATATTATATACATATTCTGCACCCCTAGTTTTACAGATTTTTTTCCTGCTCTAACACAATTTTTTGGTCCCTTTCAATCATATATCCTGCTATTCAATTCGATCTATATTTTCATAGAAGCACCGATCAACCAACCTCTAGCTCCCCCGTTTTTTATAACCTAGCTTTGATCTCGTTAGGCATAGTTATAAACTACCAATCTAGTTATATACAAACAAAAACGACGAACCAAAAAAACGAACGCACCCTATAAGATCCCACTTATAGCATGGTCAGGGAAAATGTGAGATAAGGACAAACTTTTTCTCTCACATGACTAGGGTGTAAACGAGTCGAGCCTGAGTTCGAGCTCATTCAACATACGA…	2898	Chr16.H3	207768151	207771048	+	reference genome
htu-MIR858a.2	TCATCTCTTTTTCGTTGTCTGTTCGACCTTGATTATATTATATACATATTCTGCACCCCTAGTTTTACAGATTTTTTTCTTGCTCTAACACAATTTTTGGGTCCCTTTCAATCATATATCCTGATATTCAATTCGATCTATATTTTCATAGAAGCACCGATCAACCAACCTCTAGCTCCCCCGTTTTTTATAACCTAGCTTTGATCTCGTTAGGCATAGTTATAAACTACCAATCTAGTTATATACAAACAAAAAAACGACGAACCAAATAAACGAACGCACCCTATAAGATCCCACTTATAGCATGGTCAGGGAAAAGGTGAGATAAGGGCAAACTTTTTCTCTAACATGACTAGGGTATAAACGAGTTGAGCCTGAGTTCGAGCTCATTCAACATAC…	3206	Chr16.H1	193450627	193453832	+	reference genome
htu-MIR858a.2	TCATCTCTTTTTCGTTGTCTGTTCGACCTTGATTATATTATATACATATTCTGCACCCCTAGTTTTACAGATTTTTTTCTTGCTCTAACACAATTTTTTGGTCCCTTTCAATCATATATCCTGCTATTCAATTCGATCTATATTTTCATAGAAGCACCGATCAACCAACCTCTAGCTCCCCCGTTTTTTATAACCTAGCTTTGATCTCGTTAGGCATAGTTGTAAACTACCAATCTAGTTATATACAAACAAAAAAAACGACGAACCAAATAAACCAACGCACCCTATAAGATCCCACTTATAGCATGGTCAGGGAAAATGTGAGATAAGGACAAACTTTTTCTCTCACATGACTAGGGTGTAAACGAGTCGAGCCTGAGTTCGAGCTCATTCAACATA…	2978	Chr16.H5	175549204	175552181	+	reference genome
htu-MIR858a.3	TCATCTCTTTTTCGTTGTCTGTTCGACCTTGATTATTTACATATTTTGAACCCTAGTTTTGTTGTTTATTTTCTCGCTTGATTACCTAATACAATTCTTGCTCCCTTTAATCTTATCTCTTGGTAATTTAATTTTTTTTTTAACACTGTCATTTATTAATATACAGGGGCGTACCCACCCTATGCCAAGGGTGGGCGGGCGCACCCCATGAAAAAATATTTTTTAGTGTTATTTTTCGCCGGAAATCCCTACCGCACCCTTTGGAATTTTTCACCCGCACCCCTTGAAAATTTTCAACCGCCCCACTTAGAAAAAAAATAATTACTAACCACTTATTCACTTAATTATTTAATCCAATCAAAGCCCAATCTGTAATTAATTTTTATTAATACAAGCCCA…	6466	Chr08.H1	22772333	22778798	-	reference genome	TTCGTTGTCTGTTCGACCTTGATTATTTACATATTTTGAACCCTAGTTTTGTTGTTTATTTTCTCGCTTGATTACCTAATACAATTCTTGCTCCCTTTAATCTTATCTCTTGGTAATTTAATTTTTTTTTTAACACTGTCATTTATTAATATACAGGGGCGTACCCACCCTATGCCAAGGGTGGGCGGGCGCACCCCATGAAAAAATATTTTTTAGTGTTATTTTTCGCCGGAAATCCCTACCGCACCCTTTGGAATTTTTCACCCGCACCCCTTGAAAATTTTCAACCGCCCCACTTAGAAAAAAAATAATTACTAACCACTTATTCACTTAATTATTTAATCCAATCAAAGCCCAATCTGTAATTAATTTTTATTAATACAAGCCCAAACCCAACCT…	6448
htu-MIR858a.4	TCATCTCTCTTTCGTTGTCTGTTCGACCTTGATTATCTGACATAATTTCAACCTTATTTTTATATTCTTAGAACAACTAACTCACACACCCAATAATCACACACCCAATAATCATATTCTCGGTCAGACTGGGACCATTAACCTCTATGGGAACCAACTGGGGTGTCCCAGTTGGCCAGTCCCACCCCACTCTTTCATAGAGACCCGGGTTCGAATCTTGGTGCCCGCATACCCACGGCCAGGCTCTTCGAATTCCGGTTGGGGTATTCACCGCCATGCAGTATTGGGACGGTACTAGCTGCGGAGTGAGAACACTCCGGCGGATGGGAGGTCCGTGCAATTACCCCCCCCCCCCCCCCCCCCCCATTAACCTCTATGGGGGGCACCTATAGTAACACA…	5166	Chr08.H5	27059528	27064693	-	reference genome	TTCGTTGTCTGTTCGACCTTGATTATCTGACATAATTTCAACCTTATTTTTATATTCTTAGAACAACTAACTCACACACCCAATAATCACACACCCAATAATCATATTCTCGGTCAGACTGGGACCATTAACCTCTATGGGAACCAACTGGGGTGTCCCAGTTGGCCAGTCCCACCCCACTCTTTCATAGAGACCCGGGTTCGAATCTTGGTGCCCGCATACCCACGGCCAGGCTCTTCGAATTCCGGTTGGGGTATTCACCGCCATGCAGTATTGGGACGGTACTAGCTGCGGAGTGAGAACACTCCGGCGGATGGGAGGTCCGTGCAATTACCCCCCCCCCCCCCCCCCCATTAACCTCTATGGGGGGCACCTATAGTAACACAACTTTTTGGTCCT…	5223
htu-MIR858a.4	TCATCTCTCTTTCGTTGTCTGTTCGACCTTGATTATCTGACATAATTTCAACCTTATTTTTATATTCTTAGAACAACTAACTCACACACCCAATAATCATATTCTCGGTCAGACTGGGACCATTAACCTCTATGGGGGGCACCTATAGTAACACAACTTTTTGGTCCTTACCAATAATATCTAAGGATATATCAGTAATATCTATATATATGTTTGTTGGTCGCAAATTGTTTACAATTAGGGGGTGGGGGTGCTCCGTGATGCAGCGTGGTGGGTGGGTGACCACGCGTGGAACACCGCCGCCGGTCATTGTGCCCATGCGTGGTGGTGACCATGTGTTATCAAAGCCTCTCTTCACGAGTTATCGTTTTAACATCCGCAATCTTCTCACCACTTGGG…	4089	Chr08.H1	22850286	22854374	-	reference genome

## Sheet: Table S4
Table S4. Mature miR858 sequences from various plant species.
Species	miR858	Sequence (5'-3')
Actinidia chinensis	ach-miR858-isoform1	UUCAUUGUCUGUUCGACCUUG
Actinidia chinensis	ach-miR858-isoform2	UUCGUUGUCUGUUCGACCUUG
Ananas comosus	aco-miR858-isoform1	UUCGUUGUCUGUUCGACCUUG
Arachis hypogaea	ahy-miR858-isoform1	CUCGUUGUCUGUUCGACCUUG
Arabidopsis lyrata	aly-miR858-5p	UUUCGUUGUCUGUUCGACCUU
Arabidopsis thaliana	ath-miR858a	UUUCGUUGUCUGUUCGACCUU
Arabidopsis thaliana	ath-miR858b	UUCGUUGUCUGUUCGACCUUG
Amborella trichopoda	atr-miR858-isoform1	UUCGUUGUCUGUUCGACCUUG
Brassica rapa	Bra-miR858a	UUCGUUGUCUGUUCGACCUUG
Brassica rapa	Bra-miR858b	UUUCGUUGUCUGUUCGACCUU
Camellia sinensis	camsi-miR858-isoform1	UUCGUUGUCUGUUCGACCUUG
Cardamine asiatica	cas-miR858	UUUCGUUGUCUGUUCGACCUU
Coffea canephora	cca-miR858-isoform1	CUCGUUGUCUGUUCGACCUUG
Coffea canephora	cca-miR858-isoform2	UCUCGUUGUCUGUUCGACCCG
Cucumis melo	cme-miR858	UCUCGUUGUCUGUUCGACCUU
Cocos nucifera	cnu-miR858-isoform1	UUCAUUGUCUGUUCGACCUUG
Cocos nucifera	cnu-miR858-isoform2	UUCGUUGUCUGUUCGACCUUG
Catharanthus roseus	cro-miR858-isoform1	CUCGUUGUCUGUUCGACCUUG
Cucumis sativus	csa-miR858-isoform1	UCUCGUUGUCUGUUCGACCUUG
Chrysanthemum seticuspe	cse-miR858-isoform1	UUCGUUGUCUGUUCGACCUUG
Citrus sinensis	csi-miR858-3p	CUCGUUGUCUGUUCGACCUUG
Dimocarpus longan	dlo-miR858-isoform1	UUCGUUGUCUGUUCGACCUUG
Dimocarpus longan	dlo-miR858-isoform2	CUCAUUGUCUGUUCGACCUGA
Elaeis guineensis	Egu-miR858	UUCGUUGUCUGUUCGACCUUA
Elaeis guineensis	egu-miR858-isoform1	UUCGUUGUCUGUUCGACCUUG
Fagopyrum esculentum	fes-miR858-isoform1	UUCGUUGUCUGUUCGACCUUG
Fagopyrum esculentum	fes-miR858-isoform2	UUUCAUUGUCUGUUCGACCUU
Gossypium arboreum	gar-miR858-isoform1	UUCGUUGUCUGUUCGACCUUG
Gossypium arboreum	gar-miR858-isoform2	UUCAUUGUCUGUUCGACCUGA
Ginkgo biloba	gbi-miR858-isoform1	UUCGUUGUCUGUUCGACCUUG
Ginkgo biloba	gbi-miR858-isoform2	UUCGUUGUCUGUUCGACCUU
Ginkgo biloba	gbi-miR858-isoform3	UUCGUUGUCUGUUCGGCCUU
Helianthus annuus	han-miR858	UUCGUUGUCUGUUCGACCUUG
Hibiscus_syriacus	Hsy-miR858a	UCGUUGUCUGUUCGACCUUGA
Hibiscus_syriacus	Hsy-miR858b	CUCGUUGUCUGUUCGACCUUG
Hibiscus_syriacus	Hsy-miR858c	CUCGUUGUCUGUUCGACCUUG
Hibiscus_syriacus	Hsy-miR858d	CUCGUUGUCUGUUCGACCUUG
Helianthus tuberosus	htu-miR858a	UUCGUUGUCUGUUCGACCUUG
Ipomoea batatas	iba-miR858-isoform1	UUCGUUGUCUGUUCGACCUUG
Ipomoea batatas	iba-miR858-isoform2	UUCGUUGUCUGUUCGACCUAA
Ipomoea batatas	iba-miR858-isoform3	UUCAUUGUCUGUUCGACCUUG
Ipomoea batatas	iba-miR858-isoform4	UUCGUUGUCUGUUCGACCUUU
Musa acuminata	mac-miR858-isoform1	UUCGUUGUCUGUUCGACCUUG
Malus domestica	mdm-miR858	UUCGUUGUCUGUUCGACCUGA
Manihot esculenta	Mes-miR858	UUCGUUGUCUGUUCGACCUUG
Manihot esculenta	mes-miR858-isoform2	UUCAUUGUCUGUUCGACCUUG
Nymphaea colorata	nco-miR858-isoform1	CUCGUUGUCUGUUCGACCUUG
Olea europaea	oeu-miR858-isoform1	UUCAUUGUCUGUUCGACCUUG
Olea europaea	oeu-miR858-isoform2	UUCGUUGUCUGUUCGACCUUA
Oryza rufipogon	oru-miR858-isoform1	UUCGUUGUCUGUUCGACCUCA
Picea abies	pab-miR858a	UUCGUUGUCUGUUCGACCCUG
Picea abies	pab-miR858b	UUCGUUGUCUGUUCGACCUUG
Populus euphratica	Peu-miR858	UCGUUGUCUGUUCGACCUUGA
Prunus persica	ppe-miR858	CUCGUUGUCUGUUCGACCUUG
Prunus persica	ppe-miR858-isoform1	UUCGUUGUCUGUUCGACCUUG
Prunus persica	ppe-miR858-isoform2	UUCGUUGUCUGUUCGACCUGA
Populus trichocarpa	ptr-miR858-isoform1	CUCGUUGUCUGUUCGACCUUGA
Populus trichocarpa	ptr-miR858-isoform2	UUCGUUGUCUGUUCGACCUUG
Phaseolus vulgaris	pvu-miR858-isoform1	CUCGUUGUCUGUUCGACCUUG
Solanum lycopersicum	sly-miR858-isoform1	CUCAUUGUCUGUUCGACCUUG
Vitis vinifera	vvi-miR858-isoform1	UUCGUUGUCUGUUCGACCUUG
Zea mays	zma-miR858-isoform1	UUCGUUGUCUGUUCGACCUCG
Zingiber officinale	zof-miR858-isoform1	UUCAUUGUCUGUUCGACCUCG
Zingiber officinale	zof-miR858-isoform2	UUCAUUGUCUGUUCGACCUUG
Zostera_marina	Zos-miR858	UUCGUUGUCUGUUCGACCUUG

## Sheet: Table S5
Table S5. Cis-acting elements in the MIRNA genes promoters.
MIRNA	Site name	Sequence	Position	Strand	Function
htu-MIR168a.1-Chr01.H3	ABRE	ACGTG	613	+	abscisic acid responsiveness
htu-MIR168a.1-Chr01.H3	ABRE	ACGTG	828	-	abscisic acid responsiveness
htu-MIR168a.1-Chr04.H1	ABRE	CACGTG	1692	-	abscisic acid responsiveness
htu-MIR168a.1-Chr04.H1	ABRE	ACGTG	1693	+	abscisic acid responsiveness
htu-MIR168a.1-Chr04.H1	ABRE	GCAACGTGTC	1792	+	abscisic acid responsiveness
htu-MIR168a.1-Chr04.H1	ABRE	CACGTG	1794	-	abscisic acid responsiveness
htu-MIR168a.1-Chr04.H1	ABRE	ACGTG	1795	+	abscisic acid responsiveness
htu-MIR168a.1-Chr04.H3	ABRE	CACGTG	1693	-	abscisic acid responsiveness
htu-MIR168a.1-Chr04.H3	ABRE	ACGTG	1694	+	abscisic acid responsiveness
htu-MIR168a.1-Chr04.H3	ABRE	GCAACGTGTC	1793	+	abscisic acid responsiveness
htu-MIR168a.1-Chr04.H3	ABRE	CACGTG	1795	-	abscisic acid responsiveness
htu-MIR168a.1-Chr04.H3	ABRE	ACGTG	1796	+	abscisic acid responsiveness
htu-MIR168a.1-Chr04.H5	ABRE	CACGTG	1684	-	abscisic acid responsiveness
htu-MIR168a.1-Chr04.H5	ABRE	ACGTG	1685	+	abscisic acid responsiveness
htu-MIR168a.1-Chr04.H5	ABRE	GCAACGTGTC	1784	+	abscisic acid responsiveness
htu-MIR168a.1-Chr04.H5	ABRE	CACGTG	1786	-	abscisic acid responsiveness
htu-MIR168a.1-Chr04.H5	ABRE	ACGTG	1787	+	abscisic acid responsiveness
htu-MIR168a.2-Chr01.H5	ABRE	ACGTG	610	+	abscisic acid responsiveness
htu-MIR168a.2-Chr01.H5	ABRE	ACGTG	825	-	abscisic acid responsiveness
htu-MIR168a.2-Chr03.H1	ABRE	ACGTG	121	-	abscisic acid responsiveness
htu-MIR168a.2-Chr03.H1	ABRE	ACGTG	634	+	abscisic acid responsiveness
htu-MIR168a.2-Chr03.H1	ABRE	CACGTG	1010	-	abscisic acid responsiveness
htu-MIR168a.2-Chr03.H1	ABRE	ACGTG	1011	+	abscisic acid responsiveness
htu-MIR168a.2-Chr03.H1	ABRE	CACGTG	1785	-	abscisic acid responsiveness
htu-MIR168a.2-Chr03.H1	ABRE	ACGTG	1786	+	abscisic acid responsiveness
htu-MIR168a.2-Chr03.H3(1)	ABRE	ACGTG	64	-	abscisic acid responsiveness
htu-MIR168a.2-Chr03.H3(1)	ABRE	ACGTG	641	+	abscisic acid responsiveness
htu-MIR168a.2-Chr03.H3(1)	ABRE	CACGTG	1017	-	abscisic acid responsiveness
htu-MIR168a.2-Chr03.H3(1)	ABRE	ACGTG	1018	+	abscisic acid responsiveness
htu-MIR168a.2-Chr03.H3(1)	ABRE	CACGTG	1785	-	abscisic acid responsiveness
htu-MIR168a.2-Chr03.H3(1)	ABRE	ACGTG	1786	+	abscisic acid responsiveness
htu-MIR168a.2-Chr03.H3(2)	ABRE	CACGTG	169	+	abscisic acid responsiveness
htu-MIR168a.2-Chr03.H3(2)	ABRE	ACGTG	170	+	abscisic acid responsiveness
htu-MIR168a.2-Chr03.H5	ABRE	GACACGTGGC	373	+	abscisic acid responsiveness
htu-MIR168a.2-Chr03.H5	ABRE	CACGTG	375	+	abscisic acid responsiveness
htu-MIR168a.2-Chr03.H5	ABRE	ACGTG	376	+	abscisic acid responsiveness
htu-MIR168a.2-Chr03.H5	ABRE	CACGTG	679	+	abscisic acid responsiveness
htu-MIR168a.2-Chr03.H5	ABRE	ACGTG	680	+	abscisic acid responsiveness
htu-MIR168a.2-Chr03.H5	ABRE	ACGTG	1145	+	abscisic acid responsiveness
htu-MIR168a.2-Chr03.H5	ABRE	GACACGTGGC	1154	-	abscisic acid responsiveness
htu-MIR168a.2-Chr03.H5	ABRE	CACGTG	1156	-	abscisic acid responsiveness
htu-MIR168a.2-Chr03.H5	ABRE	ACGTG	1157	+	abscisic acid responsiveness
htu-MIR168a.2-Chr03.H5	ABRE	CACGTG	1785	-	abscisic acid responsiveness
htu-MIR168a.2-Chr03.H5	ABRE	ACGTG	1786	+	abscisic acid responsiveness
htu-MIR168b-Chr06.H1	ABRE	CACGTG	1573	-	abscisic acid responsiveness
htu-MIR168b-Chr06.H1	ABRE	ACGTG	1574	+	abscisic acid responsiveness
htu-MIR168b-Chr06.H3	ABRE	ACGTG	1268	+	abscisic acid responsiveness
htu-MIR168b-Chr06.H3	ABRE	ACGTG	1468	-	abscisic acid responsiveness
htu-MIR168b-Chr06.H3	ABRE	CACGTG	1585	-	abscisic acid responsiveness
htu-MIR168b-Chr06.H3	ABRE	ACGTG	1586	+	abscisic acid responsiveness
htu-MIR168b-Chr06.H5	ABRE	ACGTG	1271	+	abscisic acid responsiveness
htu-MIR168b-Chr06.H5	ABRE	ACGTG	1471	-	abscisic acid responsiveness
htu-MIR168b-Chr06.H5	ABRE	CACGTG	1585	-	abscisic acid responsiveness
htu-MIR168b-Chr06.H5	ABRE	ACGTG	1586	+	abscisic acid responsiveness
htu-MIR168b-Chr12.H1	ABRE	ACGTG	1485	+	abscisic acid responsiveness
htu-MIR168b-Chr12.H1	ABRE	AACCCGG	1528	+	abscisic acid responsiveness
htu-MIR168b-Chr12.H1	ABRE	ACGTG	1665	-	abscisic acid responsiveness
htu-MIR168b-Chr12.H1	ABRE	GACACGTGGC	1822	-	abscisic acid responsiveness
htu-MIR168b-Chr12.H1	ABRE	CACGTG	1824	-	abscisic acid responsiveness
htu-MIR168b-Chr12.H1	ABRE	ACGTG	1825	+	abscisic acid responsiveness
htu-MIR168b-Chr12.H3	ABRE	GCCGCGTGGC	882	-	abscisic acid responsiveness
htu-MIR168b-Chr12.H3	ABRE	ACGTG	1292	-	abscisic acid responsiveness
htu-MIR168b-Chr12.H3	ABRE	GACACGTGGC	1789	-	abscisic acid responsiveness
htu-MIR168b-Chr12.H3	ABRE	CACGTG	1791	-	abscisic acid responsiveness
htu-MIR168b-Chr12.H3	ABRE	ACGTG	1792	+	abscisic acid responsiveness
htu-MIR168b-Chr12.H5	ABRE	GACACGTGGC	1795	-	abscisic acid responsiveness
htu-MIR168b-Chr12.H5	ABRE	CACGTG	1797	-	abscisic acid responsiveness
htu-MIR168b-Chr12.H5	ABRE	ACGTG	1798	+	abscisic acid responsiveness
htu-MIR394a.1-Chr03.H1	ABRE	ACGTG	1532	+	abscisic acid responsiveness
htu-MIR394a.1-Chr03.H3	ABRE	ACGTG	1524	+	abscisic acid responsiveness
htu-MIR394a.2-Chr08.H1	ABRE	ACGTG	965	+	abscisic acid responsiveness
htu-MIR394a.2-Chr08.H5(1)	ABRE	ACGTG	966	+	abscisic acid responsiveness
htu-MIR394a.2-Chr08.H5(2)	ABRE	ACGTG	966	+	abscisic acid responsiveness
htu-MIR397a-Chr03.H1	ABRE	ACGTG	792	-	abscisic acid responsiveness
htu-MIR397a-Chr03.H1	ABRE	ACGTG	1041	-	abscisic acid responsiveness
htu-MIR397a-Chr03.H1	ABRE	AACCCGG	1144	-	abscisic acid responsiveness
htu-MIR397a-Chr03.H3	ABRE	ACGTG	682	-	abscisic acid responsiveness
htu-MIR397a-Chr03.H3	ABRE	ACGTG	943	-	abscisic acid responsiveness
htu-MIR397a-Chr03.H3	ABRE	AACCCGG	1102	-	abscisic acid responsiveness
htu-MIR397a-Chr03.H5	ABRE	ACGTG	720	-	abscisic acid responsiveness
htu-MIR397a-Chr03.H5	ABRE	ACGTG	981	-	abscisic acid responsiveness
htu-MIR397a-Chr03.H5	ABRE	AACCCGG	1140	-	abscisic acid responsiveness
htu-MIR398a-Chr15.H1	ABRE	TACGTGTC	1516	-	abscisic acid responsiveness
htu-MIR398a-Chr15.H1	ABRE	ACGTG	1518	-	abscisic acid responsiveness
htu-MIR398a-Chr15.H3	ABRE	TACGTGTC	1575	-	abscisic acid responsiveness
htu-MIR398a-Chr15.H3	ABRE	ACGTG	1577	-	abscisic acid responsiveness
htu-MIR398a-Chr15.H5	ABRE	TACGTGTC	1571	-	abscisic acid responsiveness
htu-MIR398a-Chr15.H5	ABRE	ACGTG	1573	-	abscisic acid responsiveness
htu-MIR398b-Chr03.H1	ABRE	ACGTG	1792	-	abscisic acid responsiveness
htu-MIR398b-Chr15.H1	ABRE	TACGTGTC	1574	-	abscisic acid responsiveness
htu-MIR398b-Chr15.H1	ABRE	ACGTG	1576	-	abscisic acid responsiveness
htu-MIR398c-Chr17.H3	ABRE	ACGTG	294	+	abscisic acid responsiveness
htu-MIR398c-Chr17.H3	ABRE	ACGTG	578	+	abscisic acid responsiveness
htu-MIR398c-Chr17.H5	ABRE	ACGTG	1208	-	abscisic acid responsiveness
htu-MIR398c-Chr17.H5	ABRE	CACGTG	1622	-	abscisic acid responsiveness
htu-MIR398c-Chr17.H5	ABRE	ACGTG	1623	+	abscisic acid responsiveness
htu-MIR408a-Chr01.H1	ABRE	ACGTG	803	-	abscisic acid responsiveness
htu-MIR408b-Chr01.H5	ABRE	ACGTG	107	-	abscisic acid responsiveness
htu-MIR858a.1-Chr08.H1	ABRE	CACGTG	1654	-	abscisic acid responsiveness
htu-MIR858a.1-Chr08.H1	ABRE	ACGTG	1655	+	abscisic acid responsiveness
htu-MIR858a.2-Chr08.H1	ABRE	CACGTG	1678	-	abscisic acid responsiveness
htu-MIR858a.2-Chr08.H1	ABRE	ACGTG	1679	+	abscisic acid responsiveness
htu-MIR858a.2-Chr08.H1	ABRE	ACGTG	1937	-	abscisic acid responsiveness
htu-MIR858a.2-Chr16.H1	ABRE	ACGTG	921	-	abscisic acid responsiveness
htu-MIR858a.2-Chr16.H1	ABRE	CACGTG	1634	-	abscisic acid responsiveness
htu-MIR858a.2-Chr16.H1	ABRE	ACGTG	1635	+	abscisic acid responsiveness
htu-MIR858a.2-Chr16.H3	ABRE	ACGTG	18	-	abscisic acid responsiveness
htu-MIR858a.2-Chr16.H3	ABRE	CACGTG	1172	-	abscisic acid responsiveness
htu-MIR858a.2-Chr16.H3	ABRE	ACGTG	1173	+	abscisic acid responsiveness
htu-MIR858a.2-Chr16.H3	ABRE	CACGTG	1633	-	abscisic acid responsiveness
htu-MIR858a.2-Chr16.H3	ABRE	ACGTG	1634	+	abscisic acid responsiveness
htu-MIR858a.2-Chr16.H5	ABRE	ACGTG	18	-	abscisic acid responsiveness
htu-MIR858a.2-Chr16.H5	ABRE	CACGTG	1172	-	abscisic acid responsiveness
htu-MIR858a.2-Chr16.H5	ABRE	ACGTG	1173	+	abscisic acid responsiveness
htu-MIR858a.2-Chr16.H5	ABRE	CACGTG	1633	-	abscisic acid responsiveness
htu-MIR858a.2-Chr16.H5	ABRE	ACGTG	1634	+	abscisic acid responsiveness
htu-MIR858a.3-Chr08.H1	ABRE	CACGTG	1675	-	abscisic acid responsiveness
htu-MIR858a.3-Chr08.H1	ABRE	ACGTG	1676	+	abscisic acid responsiveness
htu-MIR858a.4-Chr08.H5	ABRE	ACGTG	422	+	abscisic acid responsiveness
htu-MIR168a.1-Chr01.H3	ARE	AAACCA	283	-	anaerobic induction
htu-MIR168a.1-Chr01.H3	ARE	AAACCA	356	+	anaerobic induction
htu-MIR168a.1-Chr01.H3	ARE	AAACCA	423	+	anaerobic induction
htu-MIR168a.1-Chr01.H3	ARE	AAACCA	785	-	anaerobic induction
htu-MIR168a.1-Chr01.H3	ARE	AAACCA	1377	-	anaerobic induction
htu-MIR168a.1-Chr01.H3	ARE	AAACCA	1884	-	anaerobic induction
htu-MIR168a.1-Chr01.H3	ARE	AAACCA	1928	+	anaerobic induction
htu-MIR168a.1-Chr04.H1	ARE	AAACCA	65	-	anaerobic induction
htu-MIR168a.1-Chr04.H3	ARE	AAACCA	64	-	anaerobic induction
htu-MIR168a.1-Chr04.H5	ARE	AAACCA	1085	-	anaerobic induction
htu-MIR168a.2-Chr01.H5	ARE	AAACCA	279	-	anaerobic induction
htu-MIR168a.2-Chr01.H5	ARE	AAACCA	352	+	anaerobic induction
htu-MIR168a.2-Chr01.H5	ARE	AAACCA	420	+	anaerobic induction
htu-MIR168a.2-Chr01.H5	ARE	AAACCA	782	-	anaerobic induction
htu-MIR168a.2-Chr01.H5	ARE	AAACCA	1057	-	anaerobic induction
htu-MIR168a.2-Chr01.H5	ARE	AAACCA	1374	-	anaerobic induction
htu-MIR168a.2-Chr01.H5	ARE	AAACCA	1884	-	anaerobic induction
htu-MIR168a.2-Chr01.H5	ARE	AAACCA	1928	+	anaerobic induction
htu-MIR168a.2-Chr03.H1	ARE	AAACCA	213	-	anaerobic induction
htu-MIR168a.2-Chr03.H1	ARE	AAACCA	777	+	anaerobic induction
htu-MIR168a.2-Chr03.H1	ARE	AAACCA	1574	-	anaerobic induction
htu-MIR168a.2-Chr03.H1	ARE	AAACCA	1598	+	anaerobic induction
htu-MIR168a.2-Chr03.H3(1)	ARE	AAACCA	223	-	anaerobic induction
htu-MIR168a.2-Chr03.H3(1)	ARE	AAACCA	781	+	anaerobic induction
htu-MIR168a.2-Chr03.H3(1)	ARE	AAACCA	1573	-	anaerobic induction
htu-MIR168a.2-Chr03.H3(1)	ARE	AAACCA	1597	+	anaerobic induction
htu-MIR168a.2-Chr03.H3(1)	ARE	AAACCA	1618	+	anaerobic induction
htu-MIR168a.2-Chr03.H3(2)	ARE	AAACCA	765	+	anaerobic induction
htu-MIR168a.2-Chr03.H3(2)	ARE	AAACCA	1020	-	anaerobic induction
htu-MIR168a.2-Chr03.H3(2)	ARE	AAACCA	1043	+	anaerobic induction
htu-MIR168a.2-Chr03.H3(2)	ARE	AAACCA	1357	-	anaerobic induction
htu-MIR168a.2-Chr03.H3(2)	ARE	AAACCA	1399	-	anaerobic induction
htu-MIR168a.2-Chr03.H3(2)	ARE	AAACCA	1753	-	anaerobic induction
htu-MIR168a.2-Chr03.H5	ARE	AAACCA	4	+	anaerobic induction
htu-MIR168a.2-Chr03.H5	ARE	AAACCA	1574	-	anaerobic induction
htu-MIR168a.2-Chr03.H5	ARE	AAACCA	1598	+	anaerobic induction
htu-MIR168b-Chr06.H1	ARE	AAACCA	881	-	anaerobic induction
htu-MIR168b-Chr12.H1	ARE	AAACCA	76	-	anaerobic induction
htu-MIR168b-Chr12.H1	ARE	AAACCA	387	-	anaerobic induction
htu-MIR168b-Chr12.H1	ARE	AAACCA	504	+	anaerobic induction
htu-MIR168b-Chr12.H3	ARE	AAACCA	93	+	anaerobic induction
htu-MIR168b-Chr12.H3	ARE	AAACCA	1271	+	anaerobic induction
htu-MIR168b-Chr12.H3	ARE	AAACCA	1809	-	anaerobic induction
htu-MIR168b-Chr12.H5	ARE	AAACCA	83	-	anaerobic induction
htu-MIR168b-Chr12.H5	ARE	AAACCA	409	-	anaerobic induction
htu-MIR168b-Chr12.H5	ARE	AAACCA	526	+	anaerobic induction
htu-MIR168b-Chr12.H5	ARE	AAACCA	1815	-	anaerobic induction
htu-MIR394a.1-Chr03.H1	ARE	AAACCA	235	+	anaerobic induction
htu-MIR394a.1-Chr03.H1	ARE	AAACCA	606	-	anaerobic induction
htu-MIR394a.1-Chr03.H1	ARE	AAACCA	1047	+	anaerobic induction
htu-MIR394a.1-Chr03.H3	ARE	AAACCA	234	+	anaerobic induction
htu-MIR394a.1-Chr03.H3	ARE	AAACCA	605	-	anaerobic induction
htu-MIR394a.1-Chr03.H3	ARE	AAACCA	1039	+	anaerobic induction
htu-MIR394a.1-Chr03.H3	ARE	AAACCA	1099	+	anaerobic induction
htu-MIR394a.2-Chr08.H1	ARE	AAACCA	723	-	anaerobic induction
htu-MIR394a.2-Chr08.H1	ARE	AAACCA	1922	-	anaerobic induction
htu-MIR394a.2-Chr08.H1	ARE	AAACCA	1980	-	anaerobic induction
htu-MIR394a.2-Chr08.H5(1)	ARE	AAACCA	716	-	anaerobic induction
htu-MIR394a.2-Chr08.H5(1)	ARE	AAACCA	1922	-	anaerobic induction
htu-MIR394a.2-Chr08.H5(1)	ARE	AAACCA	1980	-	anaerobic induction
htu-MIR394a.2-Chr08.H5(2)	ARE	AAACCA	716	-	anaerobic induction
htu-MIR394a.2-Chr08.H5(2)	ARE	AAACCA	1922	-	anaerobic induction
htu-MIR394a.2-Chr08.H5(2)	ARE	AAACCA	1980	-	anaerobic induction
htu-MIR397a-Chr03.H1	ARE	AAACCA	292	-	anaerobic induction
htu-MIR397a-Chr03.H1	ARE	AAACCA	783	+	anaerobic induction
htu-MIR397a-Chr03.H1	ARE	AAACCA	1957	+	anaerobic induction
htu-MIR397a-Chr03.H3	ARE	AAACCA	673	+	anaerobic induction
htu-MIR397a-Chr03.H3	ARE	AAACCA	1957	+	anaerobic induction
htu-MIR397a-Chr03.H5	ARE	AAACCA	711	+	anaerobic induction
htu-MIR397a-Chr03.H5	ARE	AAACCA	1957	+	anaerobic induction
htu-MIR398a-Chr15.H1	ARE	AAACCA	839	+	anaerobic induction
htu-MIR398a-Chr15.H3	ARE	AAACCA	47	+	anaerobic induction
htu-MIR398a-Chr15.H3	ARE	AAACCA	101	+	anaerobic induction
htu-MIR398a-Chr15.H3	ARE	AAACCA	1040	+	anaerobic induction
htu-MIR398a-Chr15.H5	ARE	AAACCA	24	+	anaerobic induction
htu-MIR398a-Chr15.H5	ARE	AAACCA	78	+	anaerobic induction
htu-MIR398a-Chr15.H5	ARE	AAACCA	1037	+	anaerobic induction
htu-MIR398b-Chr03.H2	ARE	AAACCA	125	-	anaerobic induction
htu-MIR398b-Chr03.H2	ARE	AAACCA	477	-	anaerobic induction
htu-MIR398c-Chr17.H1	ARE	AAACCA	729	+	anaerobic induction
htu-MIR398c-Chr17.H1	ARE	AAACCA	856	+	anaerobic induction
htu-MIR398c-Chr17.H1	ARE	AAACCA	1922	+	anaerobic induction
htu-MIR398c-Chr17.H3	ARE	AAACCA	1062	-	anaerobic induction
htu-MIR398c-Chr17.H3	ARE	AAACCA	1120	+	anaerobic induction
htu-MIR398c-Chr17.H3	ARE	AAACCA	1147	+	anaerobic induction
htu-MIR398c-Chr17.H3	ARE	AAACCA	1216	+	anaerobic induction
htu-MIR398c-Chr17.H3	ARE	AAACCA	1377	+	anaerobic induction
htu-MIR398c-Chr17.H3	ARE	AAACCA	1921	+	anaerobic induction
htu-MIR398c-Chr17.H5	ARE	AAACCA	1512	-	anaerobic induction
htu-MIR398c-Chr17.H5	ARE	AAACCA	1764	-	anaerobic induction
htu-MIR398c-Chr17.H5	ARE	AAACCA	1917	+	anaerobic induction
htu-MIR408a-Chr01.H1	ARE	AAACCA	1896	+	anaerobic induction
htu-MIR408a-Chr01.H1	ARE	AAACCA	1918	+	anaerobic induction
htu-MIR408b-Chr01.H5	ARE	AAACCA	671	-	anaerobic induction
htu-MIR408b-Chr01.H5	ARE	AAACCA	1276	-	anaerobic induction
htu-MIR408b-Chr01.H5	ARE	AAACCA	1895	+	anaerobic induction
htu-MIR408b-Chr01.H5	ARE	AAACCA	1917	+	anaerobic induction
htu-MIR408c-Chr01.H3	ARE	AAACCA	357	-	anaerobic induction
htu-MIR408c-Chr01.H3	ARE	AAACCA	1409	-	anaerobic induction
htu-MIR408c-Chr01.H3	ARE	AAACCA	1896	+	anaerobic induction
htu-MIR408c-Chr01.H3	ARE	AAACCA	1918	+	anaerobic induction
htu-MIR858a.1-Chr08.H1	ARE	AAACCA	57	+	anaerobic induction
htu-MIR858a.1-Chr08.H1	ARE	AAACCA	251	+	anaerobic induction
htu-MIR858a.1-Chr08.H1	ARE	AAACCA	530	-	anaerobic induction
htu-MIR858a.1-Chr08.H1	ARE	AAACCA	851	+	anaerobic induction
htu-MIR858a.1-Chr08.H1	ARE	AAACCA	916	+	anaerobic induction
htu-MIR858a.1-Chr08.H1	ARE	AAACCA	1958	-	anaerobic induction
htu-MIR858a.2-Chr08.H1	ARE	AAACCA	79	-	anaerobic induction
htu-MIR858a.2-Chr08.H1	ARE	AAACCA	836	-	anaerobic induction
htu-MIR858a.3-Chr08.H1	ARE	AAACCA	36	-	anaerobic induction
htu-MIR858a.3-Chr08.H1	ARE	AAACCA	76	+	anaerobic induction
htu-MIR858a.3-Chr08.H1	ARE	AAACCA	97	+	anaerobic induction
htu-MIR858a.3-Chr08.H1	ARE	AAACCA	291	+	anaerobic induction
htu-MIR858a.3-Chr08.H1	ARE	AAACCA	594	+	anaerobic induction
htu-MIR858a.3-Chr08.H1	ARE	AAACCA	601	+	anaerobic induction
htu-MIR858a.3-Chr08.H1	ARE	AAACCA	642	+	anaerobic induction
htu-MIR858a.3-Chr08.H1	ARE	AAACCA	680	-	anaerobic induction
htu-MIR858a.3-Chr08.H1	ARE	AAACCA	884	+	anaerobic induction
htu-MIR858a.3-Chr08.H1	ARE	AAACCA	1958	-	anaerobic induction
htu-MIR858a.4-Chr08.H1	ARE	AAACCA	336	-	anaerobic induction
htu-MIR858a.4-Chr08.H1	ARE	AAACCA	717	-	anaerobic induction
htu-MIR858a.4-Chr08.H1	ARE	AAACCA	875	+	anaerobic induction
htu-MIR858a.4-Chr08.H1	ARE	AAACCA	1240	-	anaerobic induction
htu-MIR858a.4-Chr08.H1	ARE	AAACCA	1560	+	anaerobic induction
htu-MIR858a.4-Chr08.H5	ARE	AAACCA	1099	-	anaerobic induction
htu-MIR858a.4-Chr08.H5	ARE	AAACCA	1259	+	anaerobic induction
htu-MIR168a.1-Chr04.H1	GC-motif	CCCCCG	341	-	anoxic specific inducibility
htu-MIR168a.1-Chr04.H3	GC-motif	CCCCCG	343	-	anoxic specific inducibility
htu-MIR168a.1-Chr04.H5	GC-motif	CCCCCG	1852	+	anoxic specific inducibility
htu-MIR168b-Chr06.H3	GC-motif	CCCCCG	745	-	anoxic specific inducibility
htu-MIR168b-Chr06.H5	GC-motif	CCCCCG	748	-	anoxic specific inducibility
htu-MIR394a.1-Chr03.H5	GC-motif	CCCCCG	1597	-	anoxic specific inducibility
htu-MIR394a.2-Chr08.H1	GC-motif	CCCCCG	236	-	anoxic specific inducibility
htu-MIR398b-Chr03.H1	GC-motif	CCCCCG	1572	+	anoxic specific inducibility
htu-MIR398b-Chr03.H2	GC-motif	CCCCCG	1572	+	anoxic specific inducibility
htu-MIR408b-Chr01.H5	GC-motif	CCCCCG	884	-	anoxic specific inducibility
htu-MIR408b-Chr01.H5	GC-motif	CCCCCG	1011	-	anoxic specific inducibility
htu-MIR408c-Chr01.H3	GC-motif	CCCCCG	15	-	anoxic specific inducibility
htu-MIR408c-Chr01.H3	GC-motif	CCCCCG	90	-	anoxic specific inducibility
htu-MIR408c-Chr01.H3	GC-motif	CCCCCG	887	+	anoxic specific inducibility
htu-MIR408c-Chr01.H3	GC-motif	CCCCCG	896	+	anoxic specific inducibility
htu-MIR168a.1-Chr04.H1	TGA-element	AACGAC	745	-	auxin responsiveness
htu-MIR168a.1-Chr04.H1	TGA-element	AACGAC	795	+	auxin responsiveness
htu-MIR168a.1-Chr04.H3	TGA-element	AACGAC	746	-	auxin responsiveness
htu-MIR168a.1-Chr04.H3	TGA-element	AACGAC	796	+	auxin responsiveness
htu-MIR168b-Chr12.H1	TGA-element	AACGAC	724	-	auxin responsiveness
htu-MIR168b-Chr12.H3	TGA-element	AACGAC	313	-	auxin responsiveness
htu-MIR168b-Chr12.H5	TGA-element	AACGAC	746	-	auxin responsiveness
htu-MIR394a.1-Chr03.H1	TGA-element	AACGAC	1318	+	auxin responsiveness
htu-MIR394a.1-Chr03.H3	TGA-element	AACGAC	1310	+	auxin responsiveness
htu-MIR394a.2-Chr08.H1	TGA-element	AACGAC	192	-	auxin responsiveness
htu-MIR394a.2-Chr08.H1	TGA-element	AACGAC	761	+	auxin responsiveness
htu-MIR394a.2-Chr08.H5(1)	TGA-element	AACGAC	754	+	auxin responsiveness
htu-MIR394a.2-Chr08.H5(2)	TGA-element	AACGAC	754	+	auxin responsiveness
htu-MIR398b-Chr03.H1	TGA-element	AACGAC	1296	+	auxin responsiveness
htu-MIR398b-Chr03.H2	TGA-element	AACGAC	1296	+	auxin responsiveness
htu-MIR398c-Chr17.H5	TGA-element	AACGAC	1597	+	auxin responsiveness
htu-MIR398c-Chr17.H5	TGA-element	AACGAC	1664	+	auxin responsiveness
htu-MIR398c-Chr17.H5	TGA-element	AACGAC	1827	-	auxin responsiveness
htu-MIR408c-Chr01.H3	TGA-element	AACGAC	1215	+	auxin responsiveness
htu-MIR408c-Chr01.H3	TGA-element	AACGAC	1250	+	auxin responsiveness
htu-MIR858a.2-Chr16.H1	TGA-element	AACGAC	318	-	auxin responsiveness
htu-MIR168a.1-Chr01.H3	AuxRR-core	GGTCCAT	1468	+	auxin responsiveness
htu-MIR168a.2-Chr01.H5	AuxRR-core	GGTCCAT	1465	+	auxin responsiveness
htu-MIR168b-Chr12.H1	AuxRR-core	GGTCCAT	797	-	auxin responsiveness
htu-MIR168b-Chr12.H3	AuxRR-core	GGTCCAT	386	-	auxin responsiveness
htu-MIR168b-Chr12.H5	AuxRR-core	GGTCCAT	819	-	auxin responsiveness
htu-MIR394a.1-Chr03.H1	AuxRR-core	GGTCCAT	1054	-	auxin responsiveness
htu-MIR394a.1-Chr03.H3	AuxRR-core	GGTCCAT	1046	-	auxin responsiveness
htu-MIR394a.2-Chr08.H1	AuxRR-core	GGTCCAT	690	+	auxin responsiveness
htu-MIR394a.2-Chr08.H5(1)	AuxRR-core	GGTCCAT	683	+	auxin responsiveness
htu-MIR394a.2-Chr08.H5(2)	AuxRR-core	GGTCCAT	683	+	auxin responsiveness
htu-MIR408c-Chr01.H3	AuxRR-core	GGTCCAT	791	-	auxin responsiveness
htu-MIR168a.2-Chr03.H3(1)	TGA-box	TGACGTAA	82	-	auxin responsiveness
htu-MIR168a.2-Chr03.H3(1)	TGA-box	TGACGTAA	612	+	auxin responsiveness
htu-MIR168b-Chr06.H1	circadian	CAAAGATATC	924	-	circadian control
htu-MIR168b-Chr12.H1	circadian	CAAAGATATC	1979	-	circadian control
htu-MIR168b-Chr12.H3	circadian	CAAAGATATC	1979	-	circadian control
htu-MIR168b-Chr12.H5	circadian	CAAAGATATC	1979	-	circadian control
htu-MIR398a-Chr15.H3	circadian	CAAAGATATC	1737	+	circadian control
htu-MIR398b-Chr03.H1	circadian	CAAAGATATC	1423	+	circadian control
htu-MIR398b-Chr03.H2	circadian	CAAAGATATC	1423	+	circadian control
htu-MIR398c-Chr17.H3	circadian	CAAAGATATC	613	-	circadian control
htu-MIR858a.2-Chr16.H5	circadian	CAAAGATATC	974	-	circadian control
htu-MIR168a.2-Chr03.H3(2)	TC-rich repeats	GTTTTCTTAC	1620	+	defense and stress responsiveness
htu-MIR168b-Chr06.H1	TC-rich repeats	GTTTTCTTAC	1883	+	defense and stress responsiveness
htu-MIR168b-Chr06.H3	TC-rich repeats	GTTTTCTTAC	268	-	defense and stress responsiveness
htu-MIR168b-Chr06.H3	TC-rich repeats	ATTCTCTAAC	1522	-	defense and stress responsiveness
htu-MIR168b-Chr06.H3	TC-rich repeats	GTTTTCTTAC	1895	+	defense and stress responsiveness
htu-MIR168b-Chr06.H5	TC-rich repeats	GTTTTCTTAC	271	-	defense and stress responsiveness
htu-MIR168b-Chr06.H5	TC-rich repeats	ATTCTCTAAC	1525	-	defense and stress responsiveness
htu-MIR168b-Chr06.H5	TC-rich repeats	GTTTTCTTAC	1895	+	defense and stress responsiveness
htu-MIR168b-Chr12.H1	TC-rich repeats	GTTTTCTTAC	1988	+	defense and stress responsiveness
htu-MIR168b-Chr12.H3	TC-rich repeats	GTTTTCTTAC	1988	+	defense and stress responsiveness
htu-MIR168b-Chr12.H5	TC-rich repeats	GTTTTCTTAC	1988	+	defense and stress responsiveness
htu-MIR394a.1-Chr03.H5	TC-rich repeats	GTTTTCTTAC	1835	+	defense and stress responsiveness
htu-MIR394a.2-Chr08.H1	TC-rich repeats	GTTTTCTTAC	61	-	defense and stress responsiveness
htu-MIR394a.2-Chr08.H1	TC-rich repeats	GTTTTCTTAC	1413	+	defense and stress responsiveness
htu-MIR397a-Chr03.H1	TC-rich repeats	ATTCTCTAAC	761	-	defense and stress responsiveness
htu-MIR397a-Chr03.H3	TC-rich repeats	ATTCTCTAAC	651	-	defense and stress responsiveness
htu-MIR397a-Chr03.H5	TC-rich repeats	ATTCTCTAAC	689	-	defense and stress responsiveness
htu-MIR398a-Chr15.H3	TC-rich repeats	ATTCTCTAAC	1628	-	defense and stress responsiveness
htu-MIR398a-Chr15.H5	TC-rich repeats	ATTCTCTAAC	1624	-	defense and stress responsiveness
htu-MIR408a-Chr01.H1	TC-rich repeats	GTTTTCTTAC	1341	-	defense and stress responsiveness
htu-MIR408b-Chr01.H5	TC-rich repeats	GTTTTCTTAC	1329	-	defense and stress responsiveness
htu-MIR408c-Chr01.H3	TC-rich repeats	GTTTTCTTAC	410	-	defense and stress responsiveness
htu-MIR858a.2-Chr16.H1	TC-rich repeats	GTTTTCTTAC	800	+	defense and stress responsiveness
htu-MIR858a.3-Chr08.H1	TC-rich repeats	GTTTTCTTAC	801	-	defense and stress responsiveness
htu-MIR858a.4-Chr08.H1	TC-rich repeats	GTTTTCTTAC	1896	+	defense and stress responsiveness
htu-MIR858a.4-Chr08.H5	TC-rich repeats	GTTTTCTTAC	1896	+	defense and stress responsiveness
htu-MIR168a.1-Chr01.H3	MBS	CAACTG	1479	-	drought inducibility
htu-MIR168a.2-Chr01.H5	MBS	CAACTG	1476	-	drought inducibility
htu-MIR168a.2-Chr03.H3(2)	MBS	CAACTG	217	-	drought inducibility
htu-MIR168a.2-Chr03.H5	MBS	CAACTG	426	-	drought inducibility
htu-MIR168a.2-Chr03.H5	MBS	CAACTG	457	-	drought inducibility
htu-MIR168b-Chr12.H1	MBS	CAACTG	430	+	drought inducibility
htu-MIR168b-Chr12.H1	MBS	CAACTG	1790	-	drought inducibility
htu-MIR168b-Chr12.H3	MBS	CAACTG	19	+	drought inducibility
htu-MIR168b-Chr12.H3	MBS	CAACTG	1757	-	drought inducibility
htu-MIR168b-Chr12.H5	MBS	CAACTG	452	+	drought inducibility
htu-MIR168b-Chr12.H5	MBS	CAACTG	1763	-	drought inducibility
htu-MIR394a.1-Chr03.H1	MBS	CAACTG	702	+	drought inducibility
htu-MIR394a.2-Chr08.H1	MBS	CAACTG	435	-	drought inducibility
htu-MIR394a.2-Chr08.H5(1)	MBS	CAACTG	428	-	drought inducibility
htu-MIR394a.2-Chr08.H5(2)	MBS	CAACTG	428	-	drought inducibility
htu-MIR397a-Chr03.H1	MBS	CAACTG	1072	+	drought inducibility
htu-MIR397a-Chr03.H1	MBS	CAACTG	1333	+	drought inducibility
htu-MIR397a-Chr03.H1	MBS	CAACTG	1754	+	drought inducibility
htu-MIR397a-Chr03.H1	MBS	CAACTG	1894	+	drought inducibility
htu-MIR397a-Chr03.H3	MBS	CAACTG	974	+	drought inducibility
htu-MIR397a-Chr03.H3	MBS	CAACTG	1318	+	drought inducibility
htu-MIR397a-Chr03.H3	MBS	CAACTG	1755	+	drought inducibility
htu-MIR397a-Chr03.H5	MBS	CAACTG	1012	+	drought inducibility
htu-MIR397a-Chr03.H5	MBS	CAACTG	1329	+	drought inducibility
htu-MIR397a-Chr03.H5	MBS	CAACTG	1754	+	drought inducibility
htu-MIR397a-Chr03.H5	MBS	CAACTG	1894	+	drought inducibility
htu-MIR398a-Chr15.H3	MBS	CAACTG	86	+	drought inducibility
htu-MIR398a-Chr15.H5	MBS	CAACTG	63	+	drought inducibility
htu-MIR398c-Chr17.H1	MBS	CAACTG	643	-	drought inducibility
htu-MIR398c-Chr17.H5	MBS	CAACTG	513	+	drought inducibility
htu-MIR858a.4-Chr08.H1	MBS	CAACTG	1491	+	drought inducibility
htu-MIR398c-Chr17.H5	GCN4_motif	TGAGTCA	541	+	endosperm expression
htu-MIR394a.1-Chr03.H5	MBSI	aaaAaaC(G/C)GTTA	29	+	flavonoid biosynthetic genes regulation
htu-MIR394a.1-Chr03.H5	MBSI	aaaAaaC(G/C)GTTA	1775	-	flavonoid biosynthetic genes regulation
htu-MIR398a-Chr15.H3	MBSI	aaaAaaC(G/C)GTTA	121	+	flavonoid biosynthetic genes regulation
htu-MIR398a-Chr15.H5	MBSI	aaaAaaC(G/C)GTTA	98	+	flavonoid biosynthetic genes regulation
htu-MIR398b-Chr15.H1	MBSI	aaaAaaC(G/C)GTTA	13	+	flavonoid biosynthetic genes regulation
htu-MIR858a.1-Chr08.H1	MBSI	aaaAaaC(G/C)GTTA	567	+	flavonoid biosynthetic genes regulation
htu-MIR394a.2-Chr08.H1	TATC-box	TATCCCA	1435	-	gibberellin responsiveness
htu-MIR394a.2-Chr08.H1	TATC-box	TATCCCA	1801	+	gibberellin responsiveness
htu-MIR394a.2-Chr08.H5(1)	TATC-box	TATCCCA	1437	-	gibberellin responsiveness
htu-MIR394a.2-Chr08.H5(1)	TATC-box	TATCCCA	1804	+	gibberellin responsiveness
htu-MIR394a.2-Chr08.H5(2)	TATC-box	TATCCCA	1437	-	gibberellin responsiveness
htu-MIR394a.2-Chr08.H5(2)	TATC-box	TATCCCA	1804	+	gibberellin responsiveness
htu-MIR858a.1-Chr08.H1	TATC-box	TATCCCA	1041	-	gibberellin responsiveness
htu-MIR858a.2-Chr08.H1	TATC-box	TATCCCA	1829	+	gibberellin responsiveness
htu-MIR858a.3-Chr08.H1	TATC-box	TATCCCA	1093	-	gibberellin responsiveness
htu-MIR858a.4-Chr08.H1	TATC-box	TATCCCA	970	-	gibberellin responsiveness
htu-MIR858a.4-Chr08.H5	TATC-box	TATCCCA	1356	-	gibberellin responsiveness
htu-MIR168a.1-Chr01.H3	GARE-motif	TCTGTTG	1145	+	gibberellin responsiveness
htu-MIR168a.2-Chr01.H5	GARE-motif	TCTGTTG	1142	+	gibberellin responsiveness
htu-MIR168b-Chr12.H1	GARE-motif	TCTGTTG	1936	+	gibberellin responsiveness
htu-MIR168b-Chr12.H3	GARE-motif	TCTGTTG	1936	+	gibberellin responsiveness
htu-MIR168b-Chr12.H5	GARE-motif	TCTGTTG	1936	+	gibberellin responsiveness
htu-MIR394a.1-Chr03.H5	GARE-motif	TCTGTTG	430	-	gibberellin responsiveness
htu-MIR394a.1-Chr03.H5	GARE-motif	TCTGTTG	546	-	gibberellin responsiveness
htu-MIR394a.1-Chr03.H5	GARE-motif	TCTGTTG	919	-	gibberellin responsiveness
htu-MIR394a.1-Chr03.H5	GARE-motif	TCTGTTG	1035	-	gibberellin responsiveness
htu-MIR394a.1-Chr03.H5	GARE-motif	TCTGTTG	1060	-	gibberellin responsiveness
htu-MIR398a-Chr15.H5	GARE-motif	TCTGTTG	750	-	gibberellin responsiveness
htu-MIR398b-Chr03.H1	GARE-motif	TCTGTTG	354	-	gibberellin responsiveness
htu-MIR408b-Chr01.H5	GARE-motif	TCTGTTG	1038	-	gibberellin responsiveness
htu-MIR408c-Chr01.H3	GARE-motif	TCTGTTG	120	-	gibberellin responsiveness
htu-MIR858a.2-Chr08.H1	GARE-motif	TCTGTTG	861	+	gibberellin responsiveness
htu-MIR858a.2-Chr16.H1	GARE-motif	TCTGTTG	1807	+	gibberellin responsiveness
htu-MIR858a.2-Chr16.H3	GARE-motif	TCTGTTG	567	+	gibberellin responsiveness
htu-MIR858a.2-Chr16.H3	GARE-motif	TCTGTTG	1807	+	gibberellin responsiveness
htu-MIR858a.2-Chr16.H5	GARE-motif	TCTGTTG	567	+	gibberellin responsiveness
htu-MIR858a.2-Chr16.H5	GARE-motif	TCTGTTG	1807	+	gibberellin responsiveness
htu-MIR168a.1-Chr04.H1	P-box	CCTTTTG	586	+	gibberellin responsiveness
htu-MIR168a.1-Chr04.H5	P-box	CCTTTTG	154	+	gibberellin responsiveness
htu-MIR168a.2-Chr03.H5	P-box	CCTTTTG	1176	-	gibberellin responsiveness
htu-MIR168b-Chr12.H1	P-box	CCTTTTG	293	-	gibberellin responsiveness
htu-MIR168b-Chr12.H5	P-box	CCTTTTG	300	-	gibberellin responsiveness
htu-MIR397a-Chr03.H1	P-box	CCTTTTG	977	+	gibberellin responsiveness
htu-MIR397a-Chr03.H3	P-box	CCTTTTG	879	+	gibberellin responsiveness
htu-MIR397a-Chr03.H5	P-box	CCTTTTG	917	+	gibberellin responsiveness
htu-MIR398c-Chr17.H3	P-box	CCTTTTG	630	-	gibberellin responsiveness
htu-MIR398c-Chr17.H5	P-box	CCTTTTG	1339	+	gibberellin responsiveness
htu-MIR408a-Chr01.H1	P-box	CCTTTTG	302	+	gibberellin responsiveness
htu-MIR408a-Chr01.H1	P-box	CCTTTTG	852	-	gibberellin responsiveness
htu-MIR408a-Chr01.H1	P-box	CCTTTTG	894	-	gibberellin responsiveness
htu-MIR408a-Chr01.H1	P-box	CCTTTTG	1510	-	gibberellin responsiveness
htu-MIR408b-Chr01.H5	P-box	CCTTTTG	1495	-	gibberellin responsiveness
htu-MIR408c-Chr01.H3	P-box	CCTTTTG	576	-	gibberellin responsiveness
htu-MIR168a.1-Chr04.H5	ATC-motif	AGTAATCT	62	-	light responsiveness
htu-MIR168b-Chr06.H1	ATCT-motif	AATCTAATCC	1134	-	light responsiveness
htu-MIR168b-Chr12.H3	ATCT-motif	AATCTAATCC	1201	-	light responsiveness
htu-MIR398b-Chr03.H1	ATCT-motif	AATCTAATCC	869	-	light responsiveness
htu-MIR398b-Chr03.H2	ATCT-motif	AATCTAATCC	851	-	light responsiveness
htu-MIR858a.2-Chr16.H5	ATCT-motif	AATCTAATCC	290	-	light responsiveness
htu-MIR168a.1-Chr01.H3	Box 4	ATTAAT	669	+	light responsiveness
htu-MIR168a.1-Chr04.H1	Box 4	ATTAAT	157	+	light responsiveness
htu-MIR168a.1-Chr04.H1	Box 4	ATTAAT	161	+	light responsiveness
htu-MIR168a.1-Chr04.H1	Box 4	ATTAAT	412	+	light responsiveness
htu-MIR168a.1-Chr04.H1	Box 4	ATTAAT	416	+	light responsiveness
htu-MIR168a.1-Chr04.H1	Box 4	ATTAAT	435	+	light responsiveness
htu-MIR168a.1-Chr04.H3	Box 4	ATTAAT	156	+	light responsiveness
htu-MIR168a.1-Chr04.H3	Box 4	ATTAAT	414	+	light responsiveness
htu-MIR168a.1-Chr04.H3	Box 4	ATTAAT	418	+	light responsiveness
htu-MIR168a.1-Chr04.H3	Box 4	ATTAAT	437	+	light responsiveness
htu-MIR168a.1-Chr04.H5	Box 4	ATTAAT	12	+	light responsiveness
htu-MIR168a.1-Chr04.H5	Box 4	ATTAAT	1464	-	light responsiveness
htu-MIR168a.2-Chr01.H5	Box 4	ATTAAT	666	+	light responsiveness
htu-MIR168a.2-Chr03.H1	Box 4	ATTAAT	87	+	light responsiveness
htu-MIR168a.2-Chr03.H1	Box 4	ATTAAT	534	+	light responsiveness
htu-MIR168a.2-Chr03.H1	Box 4	ATTAAT	1608	-	light responsiveness
htu-MIR168a.2-Chr03.H3(1)	Box 4	ATTAAT	542	+	light responsiveness
htu-MIR168a.2-Chr03.H3(1)	Box 4	ATTAAT	1607	-	light responsiveness
htu-MIR168a.2-Chr03.H5	Box 4	ATTAAT	1045	-	light responsiveness
htu-MIR168a.2-Chr03.H5	Box 4	ATTAAT	1049	-	light responsiveness
htu-MIR168a.2-Chr03.H5	Box 4	ATTAAT	1608	-	light responsiveness
htu-MIR168b-Chr06.H1	Box 4	ATTAAT	482	+	light responsiveness
htu-MIR168b-Chr06.H1	Box 4	ATTAAT	1347	-	light responsiveness
htu-MIR168b-Chr12.H1	Box 4	ATTAAT	380	+	light responsiveness
htu-MIR168b-Chr12.H1	Box 4	ATTAAT	398	+	light responsiveness
htu-MIR168b-Chr12.H5	Box 4	ATTAAT	6	+	light responsiveness
htu-MIR168b-Chr12.H5	Box 4	ATTAAT	402	+	light responsiveness
htu-MIR168b-Chr12.H5	Box 4	ATTAAT	420	+	light responsiveness
htu-MIR394a.1-Chr03.H1	Box 4	ATTAAT	530	+	light responsiveness
htu-MIR394a.1-Chr03.H1	Box 4	ATTAAT	1649	-	light responsiveness
htu-MIR394a.1-Chr03.H1	Box 4	ATTAAT	1731	-	light responsiveness
htu-MIR394a.1-Chr03.H3	Box 4	ATTAAT	529	+	light responsiveness
htu-MIR394a.1-Chr03.H3	Box 4	ATTAAT	1641	-	light responsiveness
htu-MIR394a.1-Chr03.H3	Box 4	ATTAAT	1723	-	light responsiveness
htu-MIR394a.1-Chr03.H5	Box 4	ATTAAT	538	+	light responsiveness
htu-MIR394a.1-Chr03.H5	Box 4	ATTAAT	564	+	light responsiveness
htu-MIR394a.2-Chr08.H1	Box 4	ATTAAT	55	+	light responsiveness
htu-MIR397a-Chr03.H1	Box 4	ATTAAT	172	+	light responsiveness
htu-MIR397a-Chr03.H1	Box 4	ATTAAT	857	+	light responsiveness
htu-MIR397a-Chr03.H3	Box 4	ATTAAT	115	+	light responsiveness
htu-MIR397a-Chr03.H3	Box 4	ATTAAT	747	+	light responsiveness
htu-MIR397a-Chr03.H5	Box 4	ATTAAT	1500	-	light responsiveness
htu-MIR398a-Chr15.H1	Box 4	ATTAAT	381	+	light responsiveness
htu-MIR398a-Chr15.H1	Box 4	ATTAAT	385	+	light responsiveness
htu-MIR398a-Chr15.H3	Box 4	ATTAAT	621	+	light responsiveness
htu-MIR398a-Chr15.H3	Box 4	ATTAAT	625	+	light responsiveness
htu-MIR398a-Chr15.H3	Box 4	ATTAAT	817	+	light responsiveness
htu-MIR398a-Chr15.H5	Box 4	ATTAAT	600	+	light responsiveness
htu-MIR398a-Chr15.H5	Box 4	ATTAAT	604	+	light responsiveness
htu-MIR398a-Chr15.H5	Box 4	ATTAAT	608	+	light responsiveness
htu-MIR398a-Chr15.H5	Box 4	ATTAAT	812	+	light responsiveness
htu-MIR398b-Chr03.H1	Box 4	ATTAAT	733	+	light responsiveness
htu-MIR398b-Chr03.H1	Box 4	ATTAAT	886	+	light responsiveness
htu-MIR398b-Chr03.H1	Box 4	ATTAAT	1442	-	light responsiveness
htu-MIR398b-Chr03.H2	Box 4	ATTAAT	868	+	light responsiveness
htu-MIR398b-Chr03.H2	Box 4	ATTAAT	1442	-	light responsiveness
htu-MIR398b-Chr15.H1	Box 4	ATTAAT	509	+	light responsiveness
htu-MIR398b-Chr15.H1	Box 4	ATTAAT	513	+	light responsiveness
htu-MIR398b-Chr15.H1	Box 4	ATTAAT	704	+	light responsiveness
htu-MIR398c-Chr17.H1	Box 4	ATTAAT	1836	-	light responsiveness
htu-MIR398c-Chr17.H3	Box 4	ATTAAT	4	+	light responsiveness
htu-MIR398c-Chr17.H3	Box 4	ATTAAT	52	+	light responsiveness
htu-MIR398c-Chr17.H3	Box 4	ATTAAT	178	+	light responsiveness
htu-MIR398c-Chr17.H3	Box 4	ATTAAT	553	+	light responsiveness
htu-MIR398c-Chr17.H3	Box 4	ATTAAT	1723	-	light responsiveness
htu-MIR398c-Chr17.H3	Box 4	ATTAAT	1856	-	light responsiveness
htu-MIR398c-Chr17.H5	Box 4	ATTAAT	1852	-	light responsiveness
htu-MIR408a-Chr01.H1	Box 4	ATTAAT	501	+	light responsiveness
htu-MIR408a-Chr01.H1	Box 4	ATTAAT	1319	-	light responsiveness
htu-MIR408a-Chr01.H1	Box 4	ATTAAT	1868	-	light responsiveness
htu-MIR408b-Chr01.H5	Box 4	ATTAAT	202	+	light responsiveness
htu-MIR408b-Chr01.H5	Box 4	ATTAAT	748	+	light responsiveness
htu-MIR408b-Chr01.H5	Box 4	ATTAAT	1307	-	light responsiveness
htu-MIR408b-Chr01.H5	Box 4	ATTAAT	1867	-	light responsiveness
htu-MIR408c-Chr01.H3	Box 4	ATTAAT	388	+	light responsiveness
htu-MIR408c-Chr01.H3	Box 4	ATTAAT	1868	-	light responsiveness
htu-MIR858a.1-Chr08.H1	Box 4	ATTAAT	1174	-	light responsiveness
htu-MIR858a.1-Chr08.H1	Box 4	ATTAAT	1563	-	light responsiveness
htu-MIR858a.2-Chr08.H1	Box 4	ATTAAT	1083	-	light responsiveness
htu-MIR858a.2-Chr08.H1	Box 4	ATTAAT	1188	-	light responsiveness
htu-MIR858a.2-Chr08.H1	Box 4	ATTAAT	1336	-	light responsiveness
htu-MIR858a.2-Chr16.H1	Box 4	ATTAAT	1858	-	light responsiveness
htu-MIR858a.2-Chr16.H3	Box 4	ATTAAT	598	+	light responsiveness
htu-MIR858a.2-Chr16.H3	Box 4	ATTAAT	1858	-	light responsiveness
htu-MIR858a.2-Chr16.H5	Box 4	ATTAAT	598	+	light responsiveness
htu-MIR858a.2-Chr16.H5	Box 4	ATTAAT	1858	-	light responsiveness
htu-MIR858a.3-Chr08.H1	Box 4	ATTAAT	1594	-	light responsiveness
htu-MIR858a.3-Chr08.H1	Box 4	ATTAAT	1601	-	light responsiveness
htu-MIR858a.3-Chr08.H1	Box 4	ATTAAT	1775	-	light responsiveness
htu-MIR858a.4-Chr08.H1	Box 4	ATTAAT	372	+	light responsiveness
htu-MIR858a.4-Chr08.H1	Box 4	ATTAAT	391	+	light responsiveness
htu-MIR858a.4-Chr08.H1	Box 4	ATTAAT	630	+	light responsiveness
htu-MIR858a.4-Chr08.H1	Box 4	ATTAAT	665	+	light responsiveness
htu-MIR858a.4-Chr08.H1	Box 4	ATTAAT	851	+	light responsiveness
htu-MIR858a.4-Chr08.H1	Box 4	ATTAAT	976	+	light responsiveness
htu-MIR858a.4-Chr08.H5	Box 4	ATTAAT	260	+	light responsiveness
htu-MIR858a.4-Chr08.H5	Box 4	ATTAAT	757	+	light responsiveness
htu-MIR858a.4-Chr08.H5	Box 4	ATTAAT	776	+	light responsiveness
htu-MIR858a.4-Chr08.H5	Box 4	ATTAAT	1012	-	light responsiveness
htu-MIR858a.4-Chr08.H5	Box 4	ATTAAT	1047	-	light responsiveness
htu-MIR858a.4-Chr08.H5	Box 4	ATTAAT	1235	-	light responsiveness
htu-MIR858a.4-Chr08.H5	Box 4	ATTAAT	1362	-	light responsiveness
htu-MIR168a.2-Chr03.H1	Box II	CCACGTGGC	1784	+	light responsiveness
htu-MIR168a.2-Chr03.H3(1)	Box II	CCACGTGGC	1784	+	light responsiveness
htu-MIR168a.2-Chr03.H5	Box II	CCACGTGGC	1784	+	light responsiveness
htu-MIR168b-Chr12.H3	Box II	TGGTAATAA	1086	-	light responsiveness
htu-MIR398a-Chr15.H1	Box II	TGGTAATAA	1171	-	light responsiveness
htu-MIR168b-Chr12.H3	chs-CMA1a	TTACTTAA	977	-	light responsiveness
htu-MIR168b-Chr12.H5	chs-CMA1a	TTACTTAA	1414	-	light responsiveness
htu-MIR394a.2-Chr08.H1	chs-CMA1a	TTACTTAA	1253	+	light responsiveness
htu-MIR394a.2-Chr08.H5(1)	chs-CMA1a	TTACTTAA	1254	+	light responsiveness
htu-MIR394a.2-Chr08.H5(2)	chs-CMA1a	TTACTTAA	1254	+	light responsiveness
htu-MIR398b-Chr03.H1	chs-CMA1a	TTACTTAA	878	+	light responsiveness
htu-MIR398b-Chr03.H2	chs-CMA1a	TTACTTAA	860	+	light responsiveness
htu-MIR408c-Chr01.H3	chs-CMA1a	TTACTTAA	285	+	light responsiveness
htu-MIR168a.2-Chr03.H1	chs-CMA2a	TCACTTGA	1794	+	light responsiveness
htu-MIR168a.2-Chr03.H3(1)	chs-CMA2a	TCACTTGA	1794	+	light responsiveness
htu-MIR168a.2-Chr03.H5	chs-CMA2a	TCACTTGA	1794	+	light responsiveness
htu-MIR397a-Chr03.H1	chs-CMA2a	TCACTTGA	265	-	light responsiveness
htu-MIR397a-Chr03.H3	chs-CMA2a	TCACTTGA	208	-	light responsiveness
htu-MIR858a.1-Chr08.H1	chs-CMA2a	TCACTTGA	1978	-	light responsiveness
htu-MIR858a.2-Chr08.H1	chs-CMA2a	TCACTTGA	1978	-	light responsiveness
htu-MIR858a.2-Chr16.H1	chs-CMA2a	TCACTTGA	1979	-	light responsiveness
htu-MIR858a.2-Chr16.H3	chs-CMA2a	TCACTTGA	1979	-	light responsiveness
htu-MIR858a.2-Chr16.H5	chs-CMA2a	TCACTTGA	1979	-	light responsiveness
htu-MIR858a.3-Chr08.H1	chs-CMA2a	TCACTTGA	1978	-	light responsiveness
htu-MIR858a.4-Chr08.H1	chs-CMA2a	TCACTTGA	1978	-	light responsiveness
htu-MIR858a.4-Chr08.H5	chs-CMA2a	TCACTTGA	1978	-	light responsiveness
htu-MIR168a.2-Chr03.H1	GA-motif	ATAGATAA	787	-	light responsiveness
htu-MIR168a.2-Chr03.H1	GA-motif	ATAGATAA	1656	+	light responsiveness
htu-MIR168a.2-Chr03.H3(1)	GA-motif	ATAGATAA	791	-	light responsiveness
htu-MIR168a.2-Chr03.H3(1)	GA-motif	ATAGATAA	1655	+	light responsiveness
htu-MIR168a.2-Chr03.H5	GA-motif	ATAGATAA	1656	+	light responsiveness
htu-MIR394a.2-Chr08.H1	GA-motif	ATAGATAA	1099	+	light responsiveness
htu-MIR394a.2-Chr08.H5(1)	GA-motif	ATAGATAA	1100	+	light responsiveness
htu-MIR394a.2-Chr08.H5(2)	GA-motif	ATAGATAA	1100	+	light responsiveness
htu-MIR397a-Chr03.H3	GA-motif	ATAGATAA	1293	-	light responsiveness
htu-MIR408c-Chr01.H3	GA-motif	ATAGATAA	1928	-	light responsiveness
htu-MIR858a.1-Chr08.H1	GA-motif	ATAGATAA	1724	-	light responsiveness
htu-MIR858a.2-Chr08.H1	GA-motif	ATAGATAA	1061	+	light responsiveness
htu-MIR858a.2-Chr08.H1	GA-motif	ATAGATAA	1220	-	light responsiveness
htu-MIR858a.3-Chr08.H1	GA-motif	ATAGATAA	1743	-	light responsiveness
htu-MIR168a.2-Chr03.H3(2)	Gap-box	CAAATGAA(A/G)A	1094	+	light responsiveness
htu-MIR858a.4-Chr08.H1	Gap-box	CAAATGAA(A/G)A	914	-	light responsiveness
htu-MIR858a.4-Chr08.H5	Gap-box	CAAATGAA(A/G)A	1298	-	light responsiveness
htu-MIR168a.1-Chr01.H3	GATA-motif	AAGATAAGATT	150	+	light responsiveness
htu-MIR168a.1-Chr04.H1	GATA-motif	GATAGGG	1888	+	light responsiveness
htu-MIR168a.1-Chr04.H3	GATA-motif	GATAGGG	1889	+	light responsiveness
htu-MIR168a.1-Chr04.H5	GATA-motif	GATAGGG	1885	+	light responsiveness
htu-MIR168a.2-Chr01.H5	GATA-motif	AAGATAAGATT	146	+	light responsiveness
htu-MIR168a.2-Chr03.H1	GATA-motif	GATAGGG	1874	+	light responsiveness
htu-MIR168a.2-Chr03.H3(1)	GATA-motif	GATAGGG	1874	+	light responsiveness
htu-MIR168a.2-Chr03.H5	GATA-motif	GATAGGG	1874	+	light responsiveness
htu-MIR168b-Chr06.H3	GATA-motif	GATAGGG	616	+	light responsiveness
htu-MIR168b-Chr06.H3	GATA-motif	GATAGGG	922	-	light responsiveness
htu-MIR168b-Chr06.H5	GATA-motif	AAGGATAAGG	477	+	light responsiveness
htu-MIR168b-Chr06.H5	GATA-motif	GATAGGG	619	+	light responsiveness
htu-MIR394a.2-Chr08.H1	GATA-motif	AAGGATAAGG	605	-	light responsiveness
htu-MIR394a.2-Chr08.H5(1)	GATA-motif	AAGGATAAGG	598	-	light responsiveness
htu-MIR394a.2-Chr08.H5(2)	GATA-motif	AAGGATAAGG	598	-	light responsiveness
htu-MIR397a-Chr03.H3	GATA-motif	AAGATAAGATT	1790	+	light responsiveness
htu-MIR398a-Chr15.H5	GATA-motif	AAGGATAAGG	840	-	light responsiveness
htu-MIR408b-Chr01.H5	GATA-motif	AAGATAAGATT	311	-	light responsiveness
htu-MIR858a.2-Chr16.H1	GATA-motif	GATAGGA	520	+	light responsiveness
htu-MIR858a.4-Chr08.H1	GATA-motif	AAGGATAAGG	904	-	light responsiveness
htu-MIR858a.4-Chr08.H1	GATA-motif	GATAGGG	1947	+	light responsiveness
htu-MIR858a.4-Chr08.H5	GATA-motif	AAGGATAAGG	1288	-	light responsiveness
htu-MIR858a.4-Chr08.H5	GATA-motif	GATAGGG	1947	+	light responsiveness
htu-MIR394a.1-Chr03.H1	GATT-motif	CTCCTGATTAGC	1220	+	light responsiveness
htu-MIR394a.1-Chr03.H3	GATT-motif	CTCCTGATTAGC	1212	+	light responsiveness
htu-MIR168a.1-Chr01.H3	I-box	AAGATAAGGCT	150	+	light responsiveness
htu-MIR168a.1-Chr01.H3	I-box	AGATAAGG	151	+	light responsiveness
htu-MIR168a.1-Chr01.H3	I-box	atGATAAGGTC	248	-	light responsiveness
htu-MIR168a.1-Chr01.H3	I-box	gGATAAGGTG	1109	+	light responsiveness
htu-MIR168a.1-Chr04.H1	I-box	TGATAATGT	396	-	light responsiveness
htu-MIR168a.1-Chr04.H3	I-box	TGATAATGT	398	-	light responsiveness
htu-MIR168a.2-Chr01.H5	I-box	AAGATAAGGCT	146	+	light responsiveness
htu-MIR168a.2-Chr01.H5	I-box	AGATAAGG	147	+	light responsiveness
htu-MIR168a.2-Chr01.H5	I-box	atGATAAGGTC	244	-	light responsiveness
htu-MIR168a.2-Chr01.H5	I-box	gGATAAGGTG	1106	+	light responsiveness
htu-MIR168b-Chr06.H5	I-box	GATAAGGGT	923	-	light responsiveness
htu-MIR168b-Chr06.H5	I-box	AGATAAGG	925	-	light responsiveness
htu-MIR398a-Chr15.H1	I-box	gGATAAGGTG	97	+	light responsiveness
htu-MIR398a-Chr15.H5	I-box	gGATAAGGTG	316	+	light responsiveness
htu-MIR398b-Chr15.H1	I-box	gGATAAGGTG	232	+	light responsiveness
htu-MIR408b-Chr01.H5	I-box	cGATAAGGCG	156	+	light responsiveness
htu-MIR408c-Chr01.H3	I-box	AGATAAGG	1926	-	light responsiveness
htu-MIR858a.4-Chr08.H1	I-box	AAGATAAGGCT	902	-	light responsiveness
htu-MIR858a.4-Chr08.H1	I-box	AGATAAGG	904	-	light responsiveness
htu-MIR858a.4-Chr08.H5	I-box	AAGATAAGGCT	1286	-	light responsiveness
htu-MIR858a.4-Chr08.H5	I-box	AGATAAGG	1288	-	light responsiveness
htu-MIR394a.1-Chr03.H1	LAMP-element	CTTTATCA	283	-	light responsiveness
htu-MIR394a.1-Chr03.H3	LAMP-element	CTTTATCA	282	-	light responsiveness
htu-MIR858a.1-Chr08.H1	LAMP-element	CTTTATCA	1049	+	light responsiveness
htu-MIR858a.3-Chr08.H1	LAMP-element	CTTTATCA	1101	+	light responsiveness
htu-MIR168b-Chr06.H1	TCCC-motif	TCTCCCT	588	+	light responsiveness
htu-MIR168b-Chr06.H1	TCCC-motif	TCTCCCT	1245	-	light responsiveness
htu-MIR168b-Chr06.H1	TCCC-motif	TCTCCCT	1911	+	light responsiveness
htu-MIR394a.1-Chr03.H1	TCCC-motif	TCTCCCT	136	+	light responsiveness
htu-MIR394a.1-Chr03.H1	TCCC-motif	TCTCCCT	1580	-	light responsiveness
htu-MIR394a.1-Chr03.H3	TCCC-motif	TCTCCCT	135	+	light responsiveness
htu-MIR394a.1-Chr03.H3	TCCC-motif	TCTCCCT	1572	-	light responsiveness
htu-MIR397a-Chr03.H1	TCCC-motif	TCTCCCT	335	-	light responsiveness
htu-MIR397a-Chr03.H3	TCCC-motif	TCTCCCT	227	-	light responsiveness
htu-MIR397a-Chr03.H5	TCCC-motif	TCTCCCT	36	+	light responsiveness
htu-MIR397a-Chr03.H5	TCCC-motif	TCTCCCT	265	-	light responsiveness
htu-MIR168a.1-Chr04.H1	TCT-motif	TCTTAC	1806	+	light responsiveness
htu-MIR168a.1-Chr04.H3	TCT-motif	TCTTAC	1807	+	light responsiveness
htu-MIR168a.1-Chr04.H5	TCT-motif	TCTTAC	1798	+	light responsiveness
htu-MIR168a.2-Chr03.H3(1)	TCT-motif	TCTTAC	816	-	light responsiveness
htu-MIR168b-Chr06.H1	TCT-motif	TCTTAC	1887	+	light responsiveness
htu-MIR168b-Chr06.H3	TCT-motif	TCTTAC	1294	-	light responsiveness
htu-MIR168b-Chr06.H3	TCT-motif	TCTTAC	1899	+	light responsiveness
htu-MIR168b-Chr06.H5	TCT-motif	TCTTAC	1297	-	light responsiveness
htu-MIR168b-Chr06.H5	TCT-motif	TCTTAC	1899	+	light responsiveness
htu-MIR168b-Chr12.H1	TCT-motif	TCTTAC	1767	+	light responsiveness
htu-MIR168b-Chr12.H3	TCT-motif	TCTTAC	1396	-	light responsiveness
htu-MIR168b-Chr12.H3	TCT-motif	TCTTAC	1734	+	light responsiveness
htu-MIR168b-Chr12.H5	TCT-motif	TCTTAC	1740	+	light responsiveness
htu-MIR394a.1-Chr03.H5	TCT-motif	TCTTAC	1735	+	light responsiveness
htu-MIR394a.2-Chr08.H1	TCT-motif	TCTTAC	61	-	light responsiveness
htu-MIR394a.2-Chr08.H1	TCT-motif	TCTTAC	1417	+	light responsiveness
htu-MIR394a.2-Chr08.H5(1)	TCT-motif	TCTTAC	73	-	light responsiveness
htu-MIR394a.2-Chr08.H5(2)	TCT-motif	TCTTAC	73	-	light responsiveness
htu-MIR397a-Chr03.H1	TCT-motif	TCTTAC	520	-	light responsiveness
htu-MIR397a-Chr03.H1	TCT-motif	TCTTAC	554	+	light responsiveness
htu-MIR397a-Chr03.H1	TCT-motif	TCTTAC	1905	+	light responsiveness
htu-MIR397a-Chr03.H3	TCT-motif	TCTTAC	412	-	light responsiveness
htu-MIR397a-Chr03.H3	TCT-motif	TCTTAC	444	+	light responsiveness
htu-MIR397a-Chr03.H3	TCT-motif	TCTTAC	1905	+	light responsiveness
htu-MIR397a-Chr03.H5	TCT-motif	TCTTAC	450	-	light responsiveness
htu-MIR397a-Chr03.H5	TCT-motif	TCTTAC	482	+	light responsiveness
htu-MIR397a-Chr03.H5	TCT-motif	TCTTAC	1905	+	light responsiveness
htu-MIR398a-Chr15.H3	TCT-motif	TCTTAC	148	+	light responsiveness
htu-MIR398a-Chr15.H5	TCT-motif	TCTTAC	125	+	light responsiveness
htu-MIR398b-Chr03.H1	TCT-motif	TCTTAC	1187	+	light responsiveness
htu-MIR398b-Chr03.H2	TCT-motif	TCTTAC	1184	+	light responsiveness
htu-MIR398b-Chr15.H1	TCT-motif	TCTTAC	40	+	light responsiveness
htu-MIR398c-Chr17.H1	TCT-motif	TCTTAC	1070	+	light responsiveness
htu-MIR858a.2-Chr08.H1	TCT-motif	TCTTAC	1401	-	light responsiveness
htu-MIR858a.2-Chr16.H1	TCT-motif	TCTTAC	355	-	light responsiveness
htu-MIR858a.2-Chr16.H1	TCT-motif	TCTTAC	687	-	light responsiveness
htu-MIR858a.4-Chr08.H1	TCT-motif	TCTTAC	741	+	light responsiveness
htu-MIR858a.4-Chr08.H5	TCT-motif	TCTTAC	834	+	light responsiveness
htu-MIR858a.4-Chr08.H5	TCT-motif	TCTTAC	1123	+	light responsiveness
htu-MIR394a.1-Chr03.H5	AT1-motif	AATTATTTTTTATT	156	-	light responsiveness
htu-MIR398b-Chr03.H1	AT1-motif	AATTATTTTTTATT	7	-	light responsiveness
htu-MIR168a.1-Chr01.H3	AE-box	AGAAACAA	1341	-	light responsiveness
htu-MIR168a.2-Chr01.H5	AE-box	AGAAACAA	1338	-	light responsiveness
htu-MIR168a.2-Chr03.H1	AE-box	AGAAACTT	1717	+	light responsiveness
htu-MIR168a.2-Chr03.H3(1)	AE-box	AGAAACTT	1716	+	light responsiveness
htu-MIR168a.2-Chr03.H3(2)	AE-box	AGAAACAA	1316	-	light responsiveness
htu-MIR168a.2-Chr03.H5	AE-box	AGAAACTT	1717	+	light responsiveness
htu-MIR168b-Chr12.H3	AE-box	AGAAACAA	1399	+	light responsiveness
htu-MIR394a.1-Chr03.H1	AE-box	AGAAACAA	1279	+	light responsiveness
htu-MIR394a.1-Chr03.H3	AE-box	AGAAACAA	1271	+	light responsiveness
htu-MIR398b-Chr03.H1	AE-box	AGAAACTT	300	-	light responsiveness
htu-MIR398b-Chr03.H1	AE-box	AGAAACAA	380	+	light responsiveness
htu-MIR398b-Chr03.H2	AE-box	AGAAACTT	758	-	light responsiveness
htu-MIR398c-Chr17.H1	AE-box	AGAAACTT	1933	-	light responsiveness
htu-MIR398c-Chr17.H3	AE-box	AGAAACTT	1932	-	light responsiveness
htu-MIR398a-Chr15.H1	ACE	GACACGTATG	1516	+	light responsiveness
htu-MIR398a-Chr15.H3	ACE	GACACGTATG	1575	+	light responsiveness
htu-MIR398a-Chr15.H5	ACE	GACACGTATG	1571	+	light responsiveness
htu-MIR398a-Chr15.H5	ACE	GCGACGTACC	1882	+	light responsiveness
htu-MIR398b-Chr15.H1	ACE	GACACGTATG	1574	+	light responsiveness
htu-MIR408a-Chr01.H1	ACE	CTAACGTATT	551	+	light responsiveness
htu-MIR858a.2-Chr16.H1	ACE	CTAACGTATT	1660	-	light responsiveness
htu-MIR858a.2-Chr16.H3	ACE	CTAACGTATT	1659	-	light responsiveness
htu-MIR858a.2-Chr16.H5	ACE	CTAACGTATT	1659	-	light responsiveness
htu-MIR858a.4-Chr08.H1	ACE	GCGACGTACC	1626	+	light responsiveness
htu-MIR168a.1-Chr01.H3	G-box	TACGTG	612	+	light responsiveness
htu-MIR168a.1-Chr01.H3	G-box	TACGTG	828	-	light responsiveness
htu-MIR168a.1-Chr04.H1	G-Box	CACGTG	1692	-	light responsiveness
htu-MIR168a.1-Chr04.H1	G-Box	CACGTG	1794	-	light responsiveness
htu-MIR168a.1-Chr04.H1	G-box	CACGAC	629	-	light responsiveness
htu-MIR168a.1-Chr04.H1	G-box	CACGAC	656	-	light responsiveness
htu-MIR168a.1-Chr04.H1	G-box	CACGAC	835	-	light responsiveness
htu-MIR168a.1-Chr04.H1	G-box	CACGTG	1692	-	light responsiveness
htu-MIR168a.1-Chr04.H1	G-box	ACACGTGGC	1792	-	light responsiveness
htu-MIR168a.1-Chr04.H1	G-box	CACGTG	1794	-	light responsiveness
htu-MIR168a.1-Chr04.H3	G-box	CACGAC	630	-	light responsiveness
htu-MIR168a.1-Chr04.H3	G-box	CACGAC	657	-	light responsiveness
htu-MIR168a.1-Chr04.H3	G-box	CACGAC	836	-	light responsiveness
htu-MIR168a.1-Chr04.H3	G-box	CACGTG	1693	-	light responsiveness
htu-MIR168a.1-Chr04.H3	G-box	ACACGTGGC	1793	-	light responsiveness
htu-MIR168a.1-Chr04.H3	G-box	CACGTG	1795	-	light responsiveness
htu-MIR168a.1-Chr04.H3	G-Box	CACGTG	1693	-	light responsiveness
htu-MIR168a.1-Chr04.H3	G-Box	CACGTG	1795	-	light responsiveness
htu-MIR168a.1-Chr04.H5	G-Box	CACGTG	1684	-	light responsiveness
htu-MIR168a.1-Chr04.H5	G-Box	CACGTG	1786	-	light responsiveness
htu-MIR168a.1-Chr04.H5	G-box	CACGAC	224	-	light responsiveness
htu-MIR168a.1-Chr04.H5	G-box	CACGAC	370	-	light responsiveness
htu-MIR168a.1-Chr04.H5	G-box	CACGTG	1684	-	light responsiveness
htu-MIR168a.1-Chr04.H5	G-box	ACACGTGGC	1784	-	light responsiveness
htu-MIR168a.1-Chr04.H5	G-box	CACGTG	1786	-	light responsiveness
htu-MIR168a.2-Chr01.H5	G-box	TACGTG	609	+	light responsiveness
htu-MIR168a.2-Chr01.H5	G-box	TACGTG	825	-	light responsiveness
htu-MIR168a.2-Chr03.H1	G-box	TACGTG	121	-	light responsiveness
htu-MIR168a.2-Chr03.H1	G-box	GCCACGTGGA	1008	-	light responsiveness
htu-MIR168a.2-Chr03.H1	G-box	CACGTG	1010	-	light responsiveness
htu-MIR168a.2-Chr03.H1	G-box	GCCACGTGGA	1783	-	light responsiveness
htu-MIR168a.2-Chr03.H1	G-box	CACGTG	1785	-	light responsiveness
htu-MIR168a.2-Chr03.H1	G-Box	CACGTT	633	-	light responsiveness
htu-MIR168a.2-Chr03.H1	G-Box	CACGTG	1010	-	light responsiveness
htu-MIR168a.2-Chr03.H1	G-Box	CACGTG	1785	-	light responsiveness
htu-MIR168a.2-Chr03.H3(1)	G-box	GCCACGTGGA	1015	-	light responsiveness
htu-MIR168a.2-Chr03.H3(1)	G-box	CACGTG	1017	-	light responsiveness
htu-MIR168a.2-Chr03.H3(1)	G-box	GCCACGTGGA	1783	-	light responsiveness
htu-MIR168a.2-Chr03.H3(1)	G-box	CACGTG	1785	-	light responsiveness
htu-MIR168a.2-Chr03.H3(1)	G-Box	CACGTT	64	+	light responsiveness
htu-MIR168a.2-Chr03.H3(1)	G-Box	CACGTT	640	-	light responsiveness
htu-MIR168a.2-Chr03.H3(1)	G-Box	CACGTG	1017	-	light responsiveness
htu-MIR168a.2-Chr03.H3(1)	G-Box	CACGTG	1785	-	light responsiveness
htu-MIR168a.2-Chr03.H3(2)	G-Box	CACGTG	169	+	light responsiveness
htu-MIR168a.2-Chr03.H3(2)	G-box	CACGTG	169	+	light responsiveness
htu-MIR168a.2-Chr03.H5	G-Box	CACGTG	375	+	light responsiveness
htu-MIR168a.2-Chr03.H5	G-Box	CACGTG	679	+	light responsiveness
htu-MIR168a.2-Chr03.H5	G-Box	CACGTG	1156	-	light responsiveness
htu-MIR168a.2-Chr03.H5	G-Box	CACGTG	1785	-	light responsiveness
htu-MIR168a.2-Chr03.H5	G-box	CACGAC	37	+	light responsiveness
htu-MIR168a.2-Chr03.H5	G-box	ACACGTGT	374	+	light responsiveness
htu-MIR168a.2-Chr03.H5	G-box	CACGTG	375	+	light responsiveness
htu-MIR168a.2-Chr03.H5	G-box	GCCACGTGGA	677	-	light responsiveness
htu-MIR168a.2-Chr03.H5	G-box	CACGTG	679	+	light responsiveness
htu-MIR168a.2-Chr03.H5	G-box	CAGACGTGGCA	1142	+	light responsiveness
htu-MIR168a.2-Chr03.H5	G-box	CACGTC	1144	-	light responsiveness
htu-MIR168a.2-Chr03.H5	G-box	CACGAC	1151	+	light responsiveness
htu-MIR168a.2-Chr03.H5	G-box	ACACGTGT	1155	-	light responsiveness
htu-MIR168a.2-Chr03.H5	G-box	CACGTG	1156	-	light responsiveness
htu-MIR168a.2-Chr03.H5	G-box	GCCACGTGGA	1783	-	light responsiveness
htu-MIR168a.2-Chr03.H5	G-box	CACGTG	1785	-	light responsiveness
htu-MIR168b-Chr06.H1	G-Box	CACGTG	1573	-	light responsiveness
htu-MIR168b-Chr06.H1	G-box	TAACACGTAG	191	-	light responsiveness
htu-MIR168b-Chr06.H1	G-box	TAACACGTAG	812	+	light responsiveness
htu-MIR168b-Chr06.H1	G-box	ACACGTGT	1572	-	light responsiveness
htu-MIR168b-Chr06.H1	G-box	CACGTG	1573	-	light responsiveness
htu-MIR168b-Chr06.H1	G-box	ACACGTG(G/t)CACC	1818	+	light responsiveness
htu-MIR168b-Chr06.H3	G-box	CACGTC	1267	-	light responsiveness
htu-MIR168b-Chr06.H3	G-box	ACACGTGT	1584	-	light responsiveness
htu-MIR168b-Chr06.H3	G-box	CACGTG	1585	-	light responsiveness
htu-MIR168b-Chr06.H3	G-box	ACACGTG(G/t)CACC	1830	+	light responsiveness
htu-MIR168b-Chr06.H3	G-Box	CACGTT	1468	+	light responsiveness
htu-MIR168b-Chr06.H3	G-Box	CACGTG	1585	-	light responsiveness
htu-MIR168b-Chr06.H5	G-box	CACGTC	1270	-	light responsiveness
htu-MIR168b-Chr06.H5	G-box	ACACGTGT	1584	-	light responsiveness
htu-MIR168b-Chr06.H5	G-box	CACGTG	1585	-	light responsiveness
htu-MIR168b-Chr06.H5	G-box	ACACGTG(G/t)CACC	1830	+	light responsiveness
htu-MIR168b-Chr06.H5	G-Box	CACGTT	1471	+	light responsiveness
htu-MIR168b-Chr06.H5	G-Box	CACGTG	1585	-	light responsiveness
htu-MIR168b-Chr12.H1	G-Box	CACGTG	1824	-	light responsiveness
htu-MIR168b-Chr12.H1	G-box	CACGTC	1484	-	light responsiveness
htu-MIR168b-Chr12.H1	G-box	CACGTC	1665	+	light responsiveness
htu-MIR168b-Chr12.H1	G-box	GCCACGTGGA	1822	-	light responsiveness
htu-MIR168b-Chr12.H1	G-box	ACACGTG(G/t)CACC	1823	+	light responsiveness
htu-MIR168b-Chr12.H1	G-box	CACGTG	1824	-	light responsiveness
htu-MIR168b-Chr12.H3	G-box	TACGTG	1292	-	light responsiveness
htu-MIR168b-Chr12.H3	G-box	GCCACGTGGA	1789	-	light responsiveness
htu-MIR168b-Chr12.H3	G-box	ACACGTG(G/t)CACC	1790	+	light responsiveness
htu-MIR168b-Chr12.H3	G-box	CACGTG	1791	-	light responsiveness
htu-MIR168b-Chr12.H3	G-Box	CACGTG	1791	-	light responsiveness
htu-MIR168b-Chr12.H5	G-box	GCCACGTGGA	1795	-	light responsiveness
htu-MIR168b-Chr12.H5	G-box	ACACGTG(G/t)CACC	1796	+	light responsiveness
htu-MIR168b-Chr12.H5	G-box	CACGTG	1797	-	light responsiveness
htu-MIR168b-Chr12.H5	G-Box	CACGTG	1797	-	light responsiveness
htu-MIR394a.1-Chr03.H1	G-box	TAACACGTAG	419	-	light responsiveness
htu-MIR394a.1-Chr03.H1	G-Box	CACGTT	1531	-	light responsiveness
htu-MIR394a.1-Chr03.H3	G-Box	CACGTT	1523	-	light responsiveness
htu-MIR394a.1-Chr03.H3	G-box	TAACACGTAG	418	-	light responsiveness
htu-MIR394a.2-Chr08.H1	G-box	TACGTG	964	+	light responsiveness
htu-MIR394a.2-Chr08.H5(1)	G-box	TACGTG	965	+	light responsiveness
htu-MIR394a.2-Chr08.H5(2)	G-box	TACGTG	965	+	light responsiveness
htu-MIR397a-Chr03.H1	G-Box	CACGTT	792	+	light responsiveness
htu-MIR397a-Chr03.H1	G-Box	CACGTT	1041	+	light responsiveness
htu-MIR397a-Chr03.H3	G-Box	CACGTT	682	+	light responsiveness
htu-MIR397a-Chr03.H3	G-Box	CACGTT	943	+	light responsiveness
htu-MIR397a-Chr03.H5	G-Box	CACGTT	720	+	light responsiveness
htu-MIR397a-Chr03.H5	G-Box	CACGTT	981	+	light responsiveness
htu-MIR398a-Chr15.H1	G-box	CACGAC	648	+	light responsiveness
htu-MIR398a-Chr15.H1	G-box	TACGTG	1518	-	light responsiveness
htu-MIR398a-Chr15.H3	G-box	CACGAC	889	+	light responsiveness
htu-MIR398a-Chr15.H3	G-box	TACGTG	1577	-	light responsiveness
htu-MIR398a-Chr15.H5	G-box	CACGAC	884	+	light responsiveness
htu-MIR398a-Chr15.H5	G-box	TACGTG	1573	-	light responsiveness
htu-MIR398b-Chr03.H1	G-box	TACGTG	1792	-	light responsiveness
htu-MIR398b-Chr15.H1	G-box	CACGAC	776	+	light responsiveness
htu-MIR398b-Chr15.H1	G-box	TACGTG	1576	-	light responsiveness
htu-MIR398c-Chr17.H1	G-box	CACGAC	1102	-	light responsiveness
htu-MIR398c-Chr17.H3	G-box	TAACACGTAG	89	-	light responsiveness
htu-MIR398c-Chr17.H3	G-box	CACGTC	293	-	light responsiveness
htu-MIR398c-Chr17.H3	G-Box	CACGTT	577	-	light responsiveness
htu-MIR398c-Chr17.H5	G-Box	CACGTG	1622	-	light responsiveness
htu-MIR398c-Chr17.H5	G-box	TACGTG	1208	-	light responsiveness
htu-MIR398c-Chr17.H5	G-box	CACGTG	1622	-	light responsiveness
htu-MIR408a-Chr01.H1	G-box	CCACGTAA	802	+	light responsiveness
htu-MIR408a-Chr01.H1	G-box	TACGTG	803	-	light responsiveness
htu-MIR408b-Chr01.H5	G-box	TACGTG	107	-	light responsiveness
htu-MIR858a.1-Chr08.H1	G-Box	CACGTG	1654	-	light responsiveness
htu-MIR858a.1-Chr08.H1	G-box	CACGTG	1654	-	light responsiveness
htu-MIR858a.2-Chr08.H1	G-box	CACGTG	1678	-	light responsiveness
htu-MIR858a.2-Chr08.H1	G-box	TACGTG	1937	-	light responsiveness
htu-MIR858a.2-Chr08.H1	G-Box	CACGTG	1678	-	light responsiveness
htu-MIR858a.2-Chr16.H1	G-box	CACGTG	1634	-	light responsiveness
htu-MIR858a.2-Chr16.H1	G-Box	CACGTT	921	+	light responsiveness
htu-MIR858a.2-Chr16.H1	G-Box	CACGTG	1634	-	light responsiveness
htu-MIR858a.2-Chr16.H3	G-Box	CACGTT	18	+	light responsiveness
htu-MIR858a.2-Chr16.H3	G-Box	CACGTG	1172	-	light responsiveness
htu-MIR858a.2-Chr16.H3	G-Box	CACGTG	1633	-	light responsiveness
htu-MIR858a.2-Chr16.H3	G-box	CACGTG	1172	-	light responsiveness
htu-MIR858a.2-Chr16.H3	G-box	CACGTG	1633	-	light responsiveness
htu-MIR858a.2-Chr16.H5	G-box	CACGTG	1172	-	light responsiveness
htu-MIR858a.2-Chr16.H5	G-box	CACGTG	1633	-	light responsiveness
htu-MIR858a.2-Chr16.H5	G-Box	CACGTT	18	+	light responsiveness
htu-MIR858a.2-Chr16.H5	G-Box	CACGTG	1172	-	light responsiveness
htu-MIR858a.2-Chr16.H5	G-Box	CACGTG	1633	-	light responsiveness
htu-MIR858a.3-Chr08.H1	G-box	CACGTG	1675	-	light responsiveness
htu-MIR858a.3-Chr08.H1	G-Box	CACGTG	1675	-	light responsiveness
htu-MIR858a.4-Chr08.H5	G-Box	CACGTT	421	-	light responsiveness
htu-MIR398a-Chr15.H1	3-AF1 binding site	TAAGAGAGGAA	1114	+	light responsiveness
htu-MIR398a-Chr15.H3	3-AF1 binding site	TAAGAGAGGAA	1157	+	light responsiveness
htu-MIR168a.1-Chr01.H3	GT1-motif	GGTTAA	518	-	light responsiveness
htu-MIR168a.1-Chr01.H3	GT1-motif	GTGTGTGAA	1534	+	light responsiveness
htu-MIR168a.1-Chr01.H3	GT1-motif	GGTTAAT	1894	-	light responsiveness
htu-MIR168a.1-Chr01.H3	GT1-motif	GGTTAA	1895	-	light responsiveness
htu-MIR168a.2-Chr01.H5	GT1-motif	GGTTAA	515	-	light responsiveness
htu-MIR168a.2-Chr01.H5	GT1-motif	GTGTGTGAA	1531	+	light responsiveness
htu-MIR168a.2-Chr01.H5	GT1-motif	GGTTAAT	1894	-	light responsiveness
htu-MIR168a.2-Chr01.H5	GT1-motif	GGTTAA	1895	-	light responsiveness
htu-MIR168a.2-Chr03.H1	GT1-motif	GGTTAAT	1291	-	light responsiveness
htu-MIR168a.2-Chr03.H1	GT1-motif	GGTTAA	1292	-	light responsiveness
htu-MIR168a.2-Chr03.H1	GT1-motif	GGTTAAT	1322	-	light responsiveness
htu-MIR168a.2-Chr03.H1	GT1-motif	GGTTAA	1323	-	light responsiveness
htu-MIR168a.2-Chr03.H1	GT1-motif	GGTTAA	1365	-	light responsiveness
htu-MIR168a.2-Chr03.H1	GT1-motif	GGTTAAT	1374	-	light responsiveness
htu-MIR168a.2-Chr03.H1	GT1-motif	GGTTAA	1375	-	light responsiveness
htu-MIR168a.2-Chr03.H1	GT1-motif	GGTTAAT	1584	-	light responsiveness
htu-MIR168a.2-Chr03.H1	GT1-motif	GGTTAA	1585	-	light responsiveness
htu-MIR168a.2-Chr03.H3(1)	GT1-motif	GGTTAAT	570	-	light responsiveness
htu-MIR168a.2-Chr03.H3(1)	GT1-motif	GGTTAA	571	-	light responsiveness
htu-MIR168a.2-Chr03.H3(1)	GT1-motif	GGTTAAT	1294	-	light responsiveness
htu-MIR168a.2-Chr03.H3(1)	GT1-motif	GGTTAA	1295	-	light responsiveness
htu-MIR168a.2-Chr03.H3(1)	GT1-motif	GGTTAAT	1325	-	light responsiveness
htu-MIR168a.2-Chr03.H3(1)	GT1-motif	GGTTAA	1326	-	light responsiveness
htu-MIR168a.2-Chr03.H3(1)	GT1-motif	GGTTAAT	1377	-	light responsiveness
htu-MIR168a.2-Chr03.H3(1)	GT1-motif	GGTTAA	1378	-	light responsiveness
htu-MIR168a.2-Chr03.H3(1)	GT1-motif	GGTTAAT	1583	-	light responsiveness
htu-MIR168a.2-Chr03.H3(1)	GT1-motif	GGTTAA	1584	-	light responsiveness
htu-MIR168a.2-Chr03.H5	GT1-motif	GGTTAA	178	-	light responsiveness
htu-MIR168a.2-Chr03.H5	GT1-motif	GGTTAAT	1002	+	light responsiveness
htu-MIR168a.2-Chr03.H5	GT1-motif	GGTTAAT	1293	-	light responsiveness
htu-MIR168a.2-Chr03.H5	GT1-motif	GGTTAA	1294	-	light responsiveness
htu-MIR168a.2-Chr03.H5	GT1-motif	GGTTAAT	1324	-	light responsiveness
htu-MIR168a.2-Chr03.H5	GT1-motif	GGTTAA	1325	-	light responsiveness
htu-MIR168a.2-Chr03.H5	GT1-motif	GGTTAA	1367	-	light responsiveness
htu-MIR168a.2-Chr03.H5	GT1-motif	GGTTAAT	1376	-	light responsiveness
htu-MIR168a.2-Chr03.H5	GT1-motif	GGTTAA	1377	-	light responsiveness
htu-MIR168a.2-Chr03.H5	GT1-motif	GGTTAAT	1584	-	light responsiveness
htu-MIR168a.2-Chr03.H5	GT1-motif	GGTTAA	1585	-	light responsiveness
htu-MIR168b-Chr06.H1	GT1-motif	GGTTAA	429	+	light responsiveness
htu-MIR168b-Chr06.H1	GT1-motif	GGTTAA	561	-	light responsiveness
htu-MIR168b-Chr06.H1	GT1-motif	GGTTAA	1038	+	light responsiveness
htu-MIR168b-Chr06.H1	GT1-motif	GGTTAA	1400	-	light responsiveness
htu-MIR168b-Chr06.H3	GT1-motif	GGTTAA	13	-	light responsiveness
htu-MIR168b-Chr06.H5	GT1-motif	GGTTAA	16	-	light responsiveness
htu-MIR168b-Chr12.H1	GT1-motif	GGTTAA	336	-	light responsiveness
htu-MIR168b-Chr12.H1	GT1-motif	GGTTAA	1355	-	light responsiveness
htu-MIR168b-Chr12.H3	GT1-motif	GGTTAA	1319	-	light responsiveness
htu-MIR168b-Chr12.H5	GT1-motif	GGTTAA	343	-	light responsiveness
htu-MIR394a.2-Chr08.H1	GT1-motif	GGTTAAT	364	-	light responsiveness
htu-MIR394a.2-Chr08.H1	GT1-motif	GGTTAA	365	-	light responsiveness
htu-MIR394a.2-Chr08.H1	GT1-motif	GGTTAA	1664	-	light responsiveness
htu-MIR394a.2-Chr08.H5(1)	GT1-motif	GGTTAAT	357	-	light responsiveness
htu-MIR394a.2-Chr08.H5(1)	GT1-motif	GGTTAA	358	-	light responsiveness
htu-MIR394a.2-Chr08.H5(1)	GT1-motif	GGTTAA	1666	-	light responsiveness
htu-MIR394a.2-Chr08.H5(2)	GT1-motif	GGTTAAT	357	-	light responsiveness
htu-MIR394a.2-Chr08.H5(2)	GT1-motif	GGTTAA	358	-	light responsiveness
htu-MIR394a.2-Chr08.H5(2)	GT1-motif	GGTTAA	1666	-	light responsiveness
htu-MIR397a-Chr03.H1	GT1-motif	GGTTAAT	127	-	light responsiveness
htu-MIR397a-Chr03.H1	GT1-motif	GGTTAA	128	-	light responsiveness
htu-MIR397a-Chr03.H3	GT1-motif	GGTTAAT	70	-	light responsiveness
htu-MIR397a-Chr03.H3	GT1-motif	GGTTAA	71	-	light responsiveness
htu-MIR398a-Chr15.H1	GT1-motif	GGTTAAT	1743	+	light responsiveness
htu-MIR398a-Chr15.H3	GT1-motif	GGTTAAT	1772	+	light responsiveness
htu-MIR398a-Chr15.H5	GT1-motif	GGTTAA	1444	-	light responsiveness
htu-MIR398a-Chr15.H5	GT1-motif	GGTTAAT	1769	+	light responsiveness
htu-MIR398b-Chr03.H1	GT1-motif	GGTTAAT	206	-	light responsiveness
htu-MIR398b-Chr03.H1	GT1-motif	GGTTAA	207	-	light responsiveness
htu-MIR398b-Chr03.H1	GT1-motif	GGTTAA	318	+	light responsiveness
htu-MIR398b-Chr03.H1	GT1-motif	GGTTAAT	789	-	light responsiveness
htu-MIR398b-Chr03.H1	GT1-motif	GGTTAA	790	-	light responsiveness
htu-MIR398b-Chr03.H2	GT1-motif	GGTTAA	1121	+	light responsiveness
htu-MIR398b-Chr15.H1	GT1-motif	GGTTAAT	1772	+	light responsiveness
htu-MIR398c-Chr17.H1	GT1-motif	GGTTAAT	562	+	light responsiveness
htu-MIR398c-Chr17.H3	GT1-motif	GGTTAA	1188	-	light responsiveness
htu-MIR398c-Chr17.H3	GT1-motif	GGTTAAT	1685	-	light responsiveness
htu-MIR398c-Chr17.H3	GT1-motif	GGTTAA	1686	-	light responsiveness
htu-MIR408a-Chr01.H1	GT1-motif	GGTTAA	670	-	light responsiveness
htu-MIR408a-Chr01.H1	GT1-motif	GGTTAA	1072	+	light responsiveness
htu-MIR408a-Chr01.H1	GT1-motif	GGTTAA	1074	-	light responsiveness
htu-MIR408c-Chr01.H3	GT1-motif	GTGTGTGAA	1397	+	light responsiveness
htu-MIR858a.1-Chr08.H1	GT1-motif	GGTTAA	8	-	light responsiveness
htu-MIR858a.1-Chr08.H1	GT1-motif	GGTTAA	244	-	light responsiveness
htu-MIR858a.1-Chr08.H1	GT1-motif	GGTTAAT	324	-	light responsiveness
htu-MIR858a.1-Chr08.H1	GT1-motif	GGTTAA	325	-	light responsiveness
htu-MIR858a.1-Chr08.H1	GT1-motif	GGTTAA	362	-	light responsiveness
htu-MIR858a.1-Chr08.H1	GT1-motif	GGTTAAT	602	-	light responsiveness
htu-MIR858a.1-Chr08.H1	GT1-motif	GGTTAA	603	-	light responsiveness
htu-MIR858a.1-Chr08.H1	GT1-motif	GGTTAA	1785	-	light responsiveness
htu-MIR858a.2-Chr08.H1	GT1-motif	GGTTAA	1861	-	light responsiveness
htu-MIR858a.2-Chr16.H1	GT1-motif	GTGTGTGAA	1684	-	light responsiveness
htu-MIR858a.2-Chr16.H3	GT1-motif	GTGTGTGAA	1683	-	light responsiveness
htu-MIR858a.2-Chr16.H5	GT1-motif	GTGTGTGAA	1683	-	light responsiveness
htu-MIR858a.3-Chr08.H1	GT1-motif	GGTTAAT	244	-	light responsiveness
htu-MIR858a.3-Chr08.H1	GT1-motif	GGTTAA	245	-	light responsiveness
htu-MIR858a.3-Chr08.H1	GT1-motif	GGTTAA	284	-	light responsiveness
htu-MIR858a.3-Chr08.H1	GT1-motif	GGTTAAT	371	-	light responsiveness
htu-MIR858a.3-Chr08.H1	GT1-motif	GGTTAA	372	-	light responsiveness
htu-MIR858a.3-Chr08.H1	GT1-motif	GGTTAAT	633	-	light responsiveness
htu-MIR858a.3-Chr08.H1	GT1-motif	GGTTAA	634	-	light responsiveness
htu-MIR858a.3-Chr08.H1	GT1-motif	GGTTAA	1804	-	light responsiveness
htu-MIR858a.4-Chr08.H1	GT1-motif	GGTTAA	1282	-	light responsiveness
htu-MIR858a.4-Chr08.H1	GT1-motif	GGTTAA	1331	+	light responsiveness
htu-MIR858a.4-Chr08.H1	GT1-motif	GGTTAA	1469	-	light responsiveness
htu-MIR858a.4-Chr08.H1	GT1-motif	GGTTAA	1518	+	light responsiveness
htu-MIR858a.4-Chr08.H1	GT1-motif	GTGTGTGAA	1750	-	light responsiveness
htu-MIR858a.4-Chr08.H1	GT1-motif	GGTTAA	1865	-	light responsiveness
htu-MIR858a.4-Chr08.H5	GT1-motif	GGTTAA	466	+	light responsiveness
htu-MIR858a.4-Chr08.H5	GT1-motif	GTGTGTGAA	1750	-	light responsiveness
htu-MIR858a.4-Chr08.H5	GT1-motif	GGTTAA	1865	-	light responsiveness
htu-MIR168a.2-Chr03.H5	Sp1	GGGCGG	888	+	light responsiveness
htu-MIR397a-Chr03.H1	Sp1	GGGCGG	1123	+	light responsiveness
htu-MIR397a-Chr03.H3	Sp1	GGGCGG	1081	+	light responsiveness
htu-MIR397a-Chr03.H5	Sp1	GGGCGG	1119	+	light responsiveness
htu-MIR398b-Chr03.H1	Sp1	GGGCGG	1569	-	light responsiveness
htu-MIR398b-Chr03.H2	Sp1	GGGCGG	1569	-	light responsiveness
htu-MIR398c-Chr17.H5	Sp1	GGGCGG	277	-	light responsiveness
htu-MIR408c-Chr01.H3	Sp1	GGGCGG	1310	+	light responsiveness
htu-MIR858a.1-Chr08.H1	Sp1	GGGCGG	829	-	light responsiveness
htu-MIR168a.1-Chr04.H1	MRE	AACCTAA	1759	+	light responsiveness
htu-MIR168a.1-Chr04.H1	MRE	AACCTAA	1829	+	light responsiveness
htu-MIR168a.1-Chr04.H3	MRE	AACCTAA	916	-	light responsiveness
htu-MIR168a.1-Chr04.H3	MRE	AACCTAA	1760	+	light responsiveness
htu-MIR168a.1-Chr04.H3	MRE	AACCTAA	1830	+	light responsiveness
htu-MIR168a.1-Chr04.H5	MRE	AACCTAA	1168	-	light responsiveness
htu-MIR168a.1-Chr04.H5	MRE	AACCTAA	1751	+	light responsiveness
htu-MIR168a.1-Chr04.H5	MRE	AACCTAA	1821	+	light responsiveness
htu-MIR168b-Chr06.H1	MRE	AACCTAA	239	+	light responsiveness
htu-MIR168b-Chr06.H3	MRE	AACCTAA	859	-	light responsiveness
htu-MIR168b-Chr06.H3	MRE	AACCTAA	1513	+	light responsiveness
htu-MIR168b-Chr06.H5	MRE	AACCTAA	862	-	light responsiveness
htu-MIR168b-Chr06.H5	MRE	AACCTAA	1516	+	light responsiveness
htu-MIR168b-Chr12.H3	MRE	AACCTAA	1441	-	light responsiveness
htu-MIR394a.2-Chr08.H1	MRE	AACCTAA	499	+	light responsiveness
htu-MIR394a.2-Chr08.H1	MRE	AACCTAA	598	-	light responsiveness
htu-MIR394a.2-Chr08.H5(1)	MRE	AACCTAA	492	+	light responsiveness
htu-MIR394a.2-Chr08.H5(1)	MRE	AACCTAA	591	-	light responsiveness
htu-MIR394a.2-Chr08.H5(2)	MRE	AACCTAA	492	+	light responsiveness
htu-MIR394a.2-Chr08.H5(2)	MRE	AACCTAA	591	-	light responsiveness
htu-MIR398a-Chr15.H1	MRE	AACCTAA	737	+	light responsiveness
htu-MIR398a-Chr15.H1	MRE	AACCTAA	773	+	light responsiveness
htu-MIR398a-Chr15.H1	MRE	AACCTAA	829	+	light responsiveness
htu-MIR398a-Chr15.H1	MRE	AACCTAA	936	+	light responsiveness
htu-MIR398a-Chr15.H3	MRE	AACCTAA	973	+	light responsiveness
htu-MIR398a-Chr15.H3	MRE	AACCTAA	1030	+	light responsiveness
htu-MIR398a-Chr15.H5	MRE	AACCTAA	970	+	light responsiveness
htu-MIR398a-Chr15.H5	MRE	AACCTAA	1027	+	light responsiveness
htu-MIR398b-Chr15.H1	MRE	AACCTAA	989	+	light responsiveness
htu-MIR398b-Chr15.H1	MRE	AACCTAA	1046	+	light responsiveness
htu-MIR398c-Chr17.H5	MRE	AACCTAA	339	-	light responsiveness
htu-MIR408b-Chr01.H5	MRE	AACCTAA	490	+	light responsiveness
htu-MIR408b-Chr01.H5	MRE	AACCTAA	523	+	light responsiveness
htu-MIR408b-Chr01.H5	MRE	AACCTAA	736	-	light responsiveness
htu-MIR858a.1-Chr08.H1	MRE	AACCTAA	246	+	light responsiveness
htu-MIR858a.2-Chr16.H1	MRE	AACCTAA	1792	-	light responsiveness
htu-MIR858a.2-Chr16.H3	MRE	AACCTAA	1792	-	light responsiveness
htu-MIR858a.2-Chr16.H5	MRE	AACCTAA	1792	-	light responsiveness
htu-MIR858a.3-Chr08.H1	MRE	AACCTAA	286	+	light responsiveness
htu-MIR168a.1-Chr01.H3	LTR	CCGAAA	239	+	low-temperature responsiveness
htu-MIR168a.1-Chr01.H3	LTR	CCGAAA	472	-	low-temperature responsiveness
htu-MIR168a.1-Chr04.H1	LTR	CCGAAA	760	+	low-temperature responsiveness
htu-MIR168a.1-Chr04.H1	LTR	CCGAAA	778	-	low-temperature responsiveness
htu-MIR168a.1-Chr04.H1	LTR	CCGAAA	865	+	low-temperature responsiveness
htu-MIR168a.1-Chr04.H3	LTR	CCGAAA	761	+	low-temperature responsiveness
htu-MIR168a.1-Chr04.H3	LTR	CCGAAA	779	-	low-temperature responsiveness
htu-MIR168a.1-Chr04.H3	LTR	CCGAAA	866	+	low-temperature responsiveness
htu-MIR168a.1-Chr04.H5	LTR	CCGAAA	313	-	low-temperature responsiveness
htu-MIR168a.1-Chr04.H5	LTR	CCGAAA	344	-	low-temperature responsiveness
htu-MIR168a.1-Chr04.H5	LTR	CCGAAA	448	-	low-temperature responsiveness
htu-MIR168a.1-Chr04.H5	LTR	CCGAAA	837	+	low-temperature responsiveness
htu-MIR168a.1-Chr04.H5	LTR	CCGAAA	1189	+	low-temperature responsiveness
htu-MIR168a.2-Chr01.H5	LTR	CCGAAA	235	+	low-temperature responsiveness
htu-MIR168a.2-Chr01.H5	LTR	CCGAAA	469	-	low-temperature responsiveness
htu-MIR168a.2-Chr03.H1	LTR	CCGAAA	1296	+	low-temperature responsiveness
htu-MIR168a.2-Chr03.H1	LTR	CCGAAA	1317	+	low-temperature responsiveness
htu-MIR168a.2-Chr03.H1	LTR	CCGAAA	1327	+	low-temperature responsiveness
htu-MIR168a.2-Chr03.H1	LTR	CCGAAA	1369	+	low-temperature responsiveness
htu-MIR168a.2-Chr03.H3(1)	LTR	CCGAAA	1299	+	low-temperature responsiveness
htu-MIR168a.2-Chr03.H3(1)	LTR	CCGAAA	1330	+	low-temperature responsiveness
htu-MIR168a.2-Chr03.H3(1)	LTR	CCGAAA	1372	+	low-temperature responsiveness
htu-MIR168a.2-Chr03.H5	LTR	CCGAAA	1298	+	low-temperature responsiveness
htu-MIR168a.2-Chr03.H5	LTR	CCGAAA	1319	+	low-temperature responsiveness
htu-MIR168a.2-Chr03.H5	LTR	CCGAAA	1329	+	low-temperature responsiveness
htu-MIR168a.2-Chr03.H5	LTR	CCGAAA	1371	+	low-temperature responsiveness
htu-MIR168b-Chr06.H3	LTR	CCGAAA	1077	+	low-temperature responsiveness
htu-MIR168b-Chr06.H5	LTR	CCGAAA	1080	+	low-temperature responsiveness
htu-MIR168b-Chr12.H1	LTR	CCGAAA	1474	+	low-temperature responsiveness
htu-MIR168b-Chr12.H3	LTR	CCGAAA	1066	+	low-temperature responsiveness
htu-MIR168b-Chr12.H5	LTR	CCGAAA	1503	+	low-temperature responsiveness
htu-MIR397a-Chr03.H5	LTR	CCGAAA	102	-	low-temperature responsiveness
htu-MIR398a-Chr15.H1	LTR	CCGAAA	733	+	low-temperature responsiveness
htu-MIR398a-Chr15.H1	LTR	CCGAAA	1332	+	low-temperature responsiveness
htu-MIR398a-Chr15.H5	LTR	CCGAAA	1386	+	low-temperature responsiveness
htu-MIR398b-Chr15.H1	LTR	CCGAAA	1406	+	low-temperature responsiveness
htu-MIR398c-Chr17.H3	LTR	CCGAAA	357	-	low-temperature responsiveness
htu-MIR398c-Chr17.H5	LTR	CCGAAA	82	-	low-temperature responsiveness
htu-MIR408c-Chr01.H3	LTR	CCGAAA	989	+	low-temperature responsiveness
htu-MIR408c-Chr01.H3	LTR	CCGAAA	1102	-	low-temperature responsiveness
htu-MIR858a.1-Chr08.H1	LTR	CCGAAA	12	+	low-temperature responsiveness
htu-MIR858a.1-Chr08.H1	LTR	CCGAAA	114	-	low-temperature responsiveness
htu-MIR858a.1-Chr08.H1	LTR	CCGAAA	607	+	low-temperature responsiveness
htu-MIR858a.3-Chr08.H1	LTR	CCGAAA	154	-	low-temperature responsiveness
htu-MIR858a.3-Chr08.H1	LTR	CCGAAA	638	+	low-temperature responsiveness
htu-MIR858a.4-Chr08.H1	LTR	CCGAAA	164	-	low-temperature responsiveness
htu-MIR858a.4-Chr08.H1	LTR	CCGAAA	247	-	low-temperature responsiveness
htu-MIR858a.4-Chr08.H1	LTR	CCGAAA	324	-	low-temperature responsiveness
htu-MIR858a.4-Chr08.H1	LTR	CCGAAA	463	+	low-temperature responsiveness
htu-MIR858a.4-Chr08.H5	LTR	CCGAAA	845	+	low-temperature responsiveness
htu-MIR168a.1-Chr04.H1	CGTCA-motif	CGTCA	950	-	MeJA responsiveness
htu-MIR168a.1-Chr04.H3	CGTCA-motif	CGTCA	951	-	MeJA responsiveness
htu-MIR168a.1-Chr04.H5	CGTCA-motif	CGTCA	485	-	MeJA responsiveness
htu-MIR168a.1-Chr04.H5	CGTCA-motif	CGTCA	1404	+	MeJA responsiveness
htu-MIR168a.1-Chr04.H5	CGTCA-motif	CGTCA	1448	-	MeJA responsiveness
htu-MIR168a.2-Chr03.H1	CGTCA-motif	CGTCA	1792	+	MeJA responsiveness
htu-MIR168a.2-Chr03.H3(1)	CGTCA-motif	CGTCA	1	+	MeJA responsiveness
htu-MIR168a.2-Chr03.H3(1)	CGTCA-motif	CGTCA	85	+	MeJA responsiveness
htu-MIR168a.2-Chr03.H3(1)	CGTCA-motif	CGTCA	612	-	MeJA responsiveness
htu-MIR168a.2-Chr03.H3(1)	CGTCA-motif	CGTCA	1792	+	MeJA responsiveness
htu-MIR168a.2-Chr03.H3(2)	CGTCA-motif	CGTCA	106	+	MeJA responsiveness
htu-MIR168a.2-Chr03.H5	CGTCA-motif	CGTCA	113	+	MeJA responsiveness
htu-MIR168a.2-Chr03.H5	CGTCA-motif	CGTCA	126	+	MeJA responsiveness
htu-MIR168a.2-Chr03.H5	CGTCA-motif	CGTCA	430	-	MeJA responsiveness
htu-MIR168a.2-Chr03.H5	CGTCA-motif	CGTCA	1143	-	MeJA responsiveness
htu-MIR168a.2-Chr03.H5	CGTCA-motif	CGTCA	1792	+	MeJA responsiveness
htu-MIR168b-Chr06.H1	CGTCA-motif	CGTCA	794	+	MeJA responsiveness
htu-MIR168b-Chr06.H1	CGTCA-motif	CGTCA	1016	+	MeJA responsiveness
htu-MIR168b-Chr06.H1	CGTCA-motif	CGTCA	1823	+	MeJA responsiveness
htu-MIR168b-Chr06.H3	CGTCA-motif	CGTCA	699	-	MeJA responsiveness
htu-MIR168b-Chr06.H3	CGTCA-motif	CGTCA	1266	-	MeJA responsiveness
htu-MIR168b-Chr06.H3	CGTCA-motif	CGTCA	1835	+	MeJA responsiveness
htu-MIR168b-Chr06.H5	CGTCA-motif	CGTCA	702	-	MeJA responsiveness
htu-MIR168b-Chr06.H5	CGTCA-motif	CGTCA	1269	-	MeJA responsiveness
htu-MIR168b-Chr06.H5	CGTCA-motif	CGTCA	1835	+	MeJA responsiveness
htu-MIR168b-Chr12.H1	CGTCA-motif	CGTCA	239	+	MeJA responsiveness
htu-MIR168b-Chr12.H1	CGTCA-motif	CGTCA	826	+	MeJA responsiveness
htu-MIR168b-Chr12.H1	CGTCA-motif	CGTCA	1974	-	MeJA responsiveness
htu-MIR168b-Chr12.H3	CGTCA-motif	CGTCA	415	+	MeJA responsiveness
htu-MIR168b-Chr12.H3	CGTCA-motif	CGTCA	1696	+	MeJA responsiveness
htu-MIR168b-Chr12.H3	CGTCA-motif	CGTCA	1974	-	MeJA responsiveness
htu-MIR168b-Chr12.H5	CGTCA-motif	CGTCA	246	+	MeJA responsiveness
htu-MIR168b-Chr12.H5	CGTCA-motif	CGTCA	848	+	MeJA responsiveness
htu-MIR168b-Chr12.H5	CGTCA-motif	CGTCA	1695	+	MeJA responsiveness
htu-MIR168b-Chr12.H5	CGTCA-motif	CGTCA	1974	-	MeJA responsiveness
htu-MIR394a.1-Chr03.H1	CGTCA-motif	CGTCA	96	+	MeJA responsiveness
htu-MIR394a.1-Chr03.H1	CGTCA-motif	CGTCA	102	+	MeJA responsiveness
htu-MIR394a.1-Chr03.H1	CGTCA-motif	CGTCA	108	+	MeJA responsiveness
htu-MIR394a.1-Chr03.H1	CGTCA-motif	CGTCA	1817	+	MeJA responsiveness
htu-MIR394a.1-Chr03.H3	CGTCA-motif	CGTCA	111	+	MeJA responsiveness
htu-MIR394a.1-Chr03.H3	CGTCA-motif	CGTCA	117	+	MeJA responsiveness
htu-MIR394a.1-Chr03.H3	CGTCA-motif	CGTCA	1813	+	MeJA responsiveness
htu-MIR394a.1-Chr03.H5	CGTCA-motif	CGTCA	1828	+	MeJA responsiveness
htu-MIR394a.2-Chr08.H1	CGTCA-motif	CGTCA	985	-	MeJA responsiveness
htu-MIR397a-Chr03.H1	CGTCA-motif	CGTCA	1758	-	MeJA responsiveness
htu-MIR397a-Chr03.H3	CGTCA-motif	CGTCA	1759	-	MeJA responsiveness
htu-MIR397a-Chr03.H5	CGTCA-motif	CGTCA	1758	-	MeJA responsiveness
htu-MIR398a-Chr15.H1	CGTCA-motif	CGTCA	13	-	MeJA responsiveness
htu-MIR398a-Chr15.H3	CGTCA-motif	CGTCA	23	-	MeJA responsiveness
htu-MIR398a-Chr15.H3	CGTCA-motif	CGTCA	128	+	MeJA responsiveness
htu-MIR398a-Chr15.H3	CGTCA-motif	CGTCA	235	-	MeJA responsiveness
htu-MIR398a-Chr15.H3	CGTCA-motif	CGTCA	256	-	MeJA responsiveness
htu-MIR398a-Chr15.H3	CGTCA-motif	CGTCA	724	-	MeJA responsiveness
htu-MIR398a-Chr15.H5	CGTCA-motif	CGTCA	105	+	MeJA responsiveness
htu-MIR398a-Chr15.H5	CGTCA-motif	CGTCA	212	-	MeJA responsiveness
htu-MIR398a-Chr15.H5	CGTCA-motif	CGTCA	233	-	MeJA responsiveness
htu-MIR398b-Chr15.H1	CGTCA-motif	CGTCA	20	+	MeJA responsiveness
htu-MIR398b-Chr15.H1	CGTCA-motif	CGTCA	127	-	MeJA responsiveness
htu-MIR398b-Chr15.H1	CGTCA-motif	CGTCA	148	-	MeJA responsiveness
htu-MIR398c-Chr17.H1	CGTCA-motif	CGTCA	300	-	MeJA responsiveness
htu-MIR398c-Chr17.H3	CGTCA-motif	CGTCA	1180	-	MeJA responsiveness
htu-MIR398c-Chr17.H3	CGTCA-motif	CGTCA	1866	-	MeJA responsiveness
htu-MIR398c-Chr17.H5	CGTCA-motif	CGTCA	1626	-	MeJA responsiveness
htu-MIR398c-Chr17.H5	CGTCA-motif	CGTCA	1862	-	MeJA responsiveness
htu-MIR408c-Chr01.H3	CGTCA-motif	CGTCA	970	+	MeJA responsiveness
htu-MIR408c-Chr01.H3	CGTCA-motif	CGTCA	1004	+	MeJA responsiveness
htu-MIR408c-Chr01.H3	CGTCA-motif	CGTCA	1119	+	MeJA responsiveness
htu-MIR408c-Chr01.H3	CGTCA-motif	CGTCA	1180	-	MeJA responsiveness
htu-MIR408c-Chr01.H3	CGTCA-motif	CGTCA	1225	-	MeJA responsiveness
htu-MIR858a.1-Chr08.H1	CGTCA-motif	CGTCA	574	+	MeJA responsiveness
htu-MIR858a.2-Chr16.H1	CGTCA-motif	CGTCA	236	+	MeJA responsiveness
htu-MIR858a.2-Chr16.H1	CGTCA-motif	CGTCA	1392	+	MeJA responsiveness
htu-MIR858a.2-Chr16.H3	CGTCA-motif	CGTCA	489	+	MeJA responsiveness
htu-MIR858a.2-Chr16.H3	CGTCA-motif	CGTCA	1191	+	MeJA responsiveness
htu-MIR858a.2-Chr16.H5	CGTCA-motif	CGTCA	489	+	MeJA responsiveness
htu-MIR858a.2-Chr16.H5	CGTCA-motif	CGTCA	1191	+	MeJA responsiveness
htu-MIR168a.1-Chr04.H1	TGACG-motif	TGACG	950	+	MeJA responsiveness
htu-MIR168a.1-Chr04.H3	TGACG-motif	TGACG	951	+	MeJA responsiveness
htu-MIR168a.1-Chr04.H5	TGACG-motif	TGACG	485	+	MeJA responsiveness
htu-MIR168a.1-Chr04.H5	TGACG-motif	TGACG	1404	-	MeJA responsiveness
htu-MIR168a.1-Chr04.H5	TGACG-motif	TGACG	1448	+	MeJA responsiveness
htu-MIR168a.2-Chr03.H1	TGACG-motif	TGACG	1792	-	MeJA responsiveness
htu-MIR168a.2-Chr03.H3(1)	TGACG-motif	TGACG	1	-	MeJA responsiveness
htu-MIR168a.2-Chr03.H3(1)	TGACG-motif	TGACG	85	-	MeJA responsiveness
htu-MIR168a.2-Chr03.H3(1)	TGACG-motif	TGACG	612	+	MeJA responsiveness
htu-MIR168a.2-Chr03.H3(1)	TGACG-motif	TGACG	1792	-	MeJA responsiveness
htu-MIR168a.2-Chr03.H3(2)	TGACG-motif	TGACG	106	-	MeJA responsiveness
htu-MIR168a.2-Chr03.H5	TGACG-motif	TGACG	113	-	MeJA responsiveness
htu-MIR168a.2-Chr03.H5	TGACG-motif	TGACG	126	-	MeJA responsiveness
htu-MIR168a.2-Chr03.H5	TGACG-motif	TGACG	430	+	MeJA responsiveness
htu-MIR168a.2-Chr03.H5	TGACG-motif	TGACG	1143	+	MeJA responsiveness
htu-MIR168a.2-Chr03.H5	TGACG-motif	TGACG	1792	-	MeJA responsiveness
htu-MIR168b-Chr06.H1	TGACG-motif	TGACG	794	-	MeJA responsiveness
htu-MIR168b-Chr06.H1	TGACG-motif	TGACG	1016	-	MeJA responsiveness
htu-MIR168b-Chr06.H1	TGACG-motif	TGACG	1823	-	MeJA responsiveness
htu-MIR168b-Chr06.H3	TGACG-motif	TGACG	699	+	MeJA responsiveness
htu-MIR168b-Chr06.H3	TGACG-motif	TGACG	1266	+	MeJA responsiveness
htu-MIR168b-Chr06.H3	TGACG-motif	TGACG	1835	-	MeJA responsiveness
htu-MIR168b-Chr06.H5	TGACG-motif	TGACG	702	+	MeJA responsiveness
htu-MIR168b-Chr06.H5	TGACG-motif	TGACG	1269	+	MeJA responsiveness
htu-MIR168b-Chr06.H5	TGACG-motif	TGACG	1835	-	MeJA responsiveness
htu-MIR168b-Chr12.H1	TGACG-motif	TGACG	239	-	MeJA responsiveness
htu-MIR168b-Chr12.H1	TGACG-motif	TGACG	826	-	MeJA responsiveness
htu-MIR168b-Chr12.H1	TGACG-motif	TGACG	1974	+	MeJA responsiveness
htu-MIR168b-Chr12.H3	TGACG-motif	TGACG	415	-	MeJA responsiveness
htu-MIR168b-Chr12.H3	TGACG-motif	TGACG	1696	-	MeJA responsiveness
htu-MIR168b-Chr12.H3	TGACG-motif	TGACG	1974	+	MeJA responsiveness
htu-MIR168b-Chr12.H5	TGACG-motif	TGACG	246	-	MeJA responsiveness
htu-MIR168b-Chr12.H5	TGACG-motif	TGACG	848	-	MeJA responsiveness
htu-MIR168b-Chr12.H5	TGACG-motif	TGACG	1695	-	MeJA responsiveness
htu-MIR168b-Chr12.H5	TGACG-motif	TGACG	1974	+	MeJA responsiveness
htu-MIR394a.1-Chr03.H1	TGACG-motif	TGACG	96	-	MeJA responsiveness
htu-MIR394a.1-Chr03.H1	TGACG-motif	TGACG	102	-	MeJA responsiveness
htu-MIR394a.1-Chr03.H1	TGACG-motif	TGACG	108	-	MeJA responsiveness
htu-MIR394a.1-Chr03.H1	TGACG-motif	TGACG	1817	-	MeJA responsiveness
htu-MIR394a.1-Chr03.H3	TGACG-motif	TGACG	111	-	MeJA responsiveness
htu-MIR394a.1-Chr03.H3	TGACG-motif	TGACG	117	-	MeJA responsiveness
htu-MIR394a.1-Chr03.H3	TGACG-motif	TGACG	1813	-	MeJA responsiveness
htu-MIR394a.1-Chr03.H5	TGACG-motif	TGACG	1828	-	MeJA responsiveness
htu-MIR394a.2-Chr08.H1	TGACG-motif	TGACG	985	+	MeJA responsiveness
htu-MIR397a-Chr03.H1	TGACG-motif	TGACG	1758	+	MeJA responsiveness
htu-MIR397a-Chr03.H3	TGACG-motif	TGACG	1759	+	MeJA responsiveness
htu-MIR397a-Chr03.H5	TGACG-motif	TGACG	1758	+	MeJA responsiveness
htu-MIR398a-Chr15.H1	TGACG-motif	TGACG	13	+	MeJA responsiveness
htu-MIR398a-Chr15.H3	TGACG-motif	TGACG	23	+	MeJA responsiveness
htu-MIR398a-Chr15.H3	TGACG-motif	TGACG	128	-	MeJA responsiveness
htu-MIR398a-Chr15.H3	TGACG-motif	TGACG	235	+	MeJA responsiveness
htu-MIR398a-Chr15.H3	TGACG-motif	TGACG	256	+	MeJA responsiveness
htu-MIR398a-Chr15.H3	TGACG-motif	TGACG	724	+	MeJA responsiveness
htu-MIR398a-Chr15.H5	TGACG-motif	TGACG	105	-	MeJA responsiveness
htu-MIR398a-Chr15.H5	TGACG-motif	TGACG	212	+	MeJA responsiveness
htu-MIR398a-Chr15.H5	TGACG-motif	TGACG	233	+	MeJA responsiveness
htu-MIR398b-Chr15.H1	TGACG-motif	TGACG	20	-	MeJA responsiveness
htu-MIR398b-Chr15.H1	TGACG-motif	TGACG	127	+	MeJA responsiveness
htu-MIR398b-Chr15.H1	TGACG-motif	TGACG	148	+	MeJA responsiveness
htu-MIR398c-Chr17.H1	TGACG-motif	TGACG	300	+	MeJA responsiveness
htu-MIR398c-Chr17.H3	TGACG-motif	TGACG	1180	+	MeJA responsiveness
htu-MIR398c-Chr17.H3	TGACG-motif	TGACG	1866	+	MeJA responsiveness
htu-MIR398c-Chr17.H5	TGACG-motif	TGACG	1626	+	MeJA responsiveness
htu-MIR398c-Chr17.H5	TGACG-motif	TGACG	1862	+	MeJA responsiveness
htu-MIR408c-Chr01.H3	TGACG-motif	TGACG	970	-	MeJA responsiveness
htu-MIR408c-Chr01.H3	TGACG-motif	TGACG	1004	-	MeJA responsiveness
htu-MIR408c-Chr01.H3	TGACG-motif	TGACG	1119	-	MeJA responsiveness
htu-MIR408c-Chr01.H3	TGACG-motif	TGACG	1180	+	MeJA responsiveness
htu-MIR408c-Chr01.H3	TGACG-motif	TGACG	1225	+	MeJA responsiveness
htu-MIR858a.1-Chr08.H1	TGACG-motif	TGACG	574	-	MeJA responsiveness
htu-MIR858a.2-Chr16.H1	TGACG-motif	TGACG	236	-	MeJA responsiveness
htu-MIR858a.2-Chr16.H1	TGACG-motif	TGACG	1392	-	MeJA responsiveness
htu-MIR858a.2-Chr16.H3	TGACG-motif	TGACG	489	-	MeJA responsiveness
htu-MIR858a.2-Chr16.H3	TGACG-motif	TGACG	1191	-	MeJA responsiveness
htu-MIR858a.2-Chr16.H5	TGACG-motif	TGACG	489	-	MeJA responsiveness
htu-MIR858a.2-Chr16.H5	TGACG-motif	TGACG	1191	-	MeJA responsiveness
htu-MIR168a.1-Chr04.H1	CAT-box	GCCACT	1077	+	meristem expression
htu-MIR168b-Chr12.H1	CAT-box	GCCACT	1082	+	meristem expression
htu-MIR394a.2-Chr08.H1	CAT-box	GCCACT	1409	+	meristem expression
htu-MIR394a.2-Chr08.H5(1)	CAT-box	GCCACT	1411	+	meristem expression
htu-MIR394a.2-Chr08.H5(2)	CAT-box	GCCACT	1411	+	meristem expression
htu-MIR397a-Chr03.H1	CAT-box	GCCACT	1238	+	meristem expression
htu-MIR397a-Chr03.H1	CAT-box	GCCACT	1306	-	meristem expression
htu-MIR397a-Chr03.H3	CAT-box	GCCACT	1196	+	meristem expression
htu-MIR397a-Chr03.H3	CAT-box	GCCACT	1264	-	meristem expression
htu-MIR397a-Chr03.H5	CAT-box	GCCACT	1234	+	meristem expression
htu-MIR397a-Chr03.H5	CAT-box	GCCACT	1302	-	meristem expression
htu-MIR398a-Chr15.H1	CAT-box	GCCACT	488	+	meristem expression
htu-MIR398a-Chr15.H3	CAT-box	GCCACT	728	+	meristem expression
htu-MIR398a-Chr15.H5	CAT-box	GCCACT	711	+	meristem expression
htu-MIR398b-Chr15.H1	CAT-box	GCCACT	616	+	meristem expression
htu-MIR398c-Chr17.H1	CAT-box	GCCACT	270	+	meristem expression
htu-MIR398c-Chr17.H1	CAT-box	GCCACT	1332	+	meristem expression
htu-MIR408c-Chr01.H3	CAT-box	GCCACT	676	+	meristem expression
htu-MIR168a.2-Chr03.H1	CCAAT-box	CAACGG	195	-	MYBHv1 binding site
htu-MIR168a.2-Chr03.H3(1)	CCAAT-box	CAACGG	205	-	MYBHv1 binding site
htu-MIR168b-Chr06.H1	CCAAT-box	CAACGG	1177	+	MYBHv1 binding site
htu-MIR398a-Chr15.H1	CCAAT-box	CAACGG	526	+	MYBHv1 binding site
htu-MIR398a-Chr15.H3	CCAAT-box	CAACGG	767	+	MYBHv1 binding site
htu-MIR398b-Chr03.H1	CCAAT-box	CAACGG	410	-	MYBHv1 binding site
htu-MIR398b-Chr15.H1	CCAAT-box	CAACGG	654	+	MYBHv1 binding site
htu-MIR398c-Chr17.H3	CCAAT-box	CAACGG	1363	-	MYBHv1 binding site
htu-MIR398c-Chr17.H5	CCAAT-box	CAACGG	1938	-	MYBHv1 binding site
htu-MIR408a-Chr01.H1	CCAAT-box	CAACGG	1089	+	MYBHv1 binding site
htu-MIR858a.1-Chr08.H1	CCAAT-box	CAACGG	1088	+	MYBHv1 binding site
htu-MIR858a.2-Chr08.H1	CCAAT-box	CAACGG	218	+	MYBHv1 binding site
htu-MIR858a.2-Chr08.H1	CCAAT-box	CAACGG	337	-	MYBHv1 binding site
htu-MIR858a.2-Chr08.H1	CCAAT-box	CAACGG	429	-	MYBHv1 binding site
htu-MIR858a.3-Chr08.H1	CCAAT-box	CAACGG	1140	+	MYBHv1 binding site
htu-MIR858a.4-Chr08.H1	CCAAT-box	CAACGG	1309	-	MYBHv1 binding site
htu-MIR168a.1-Chr04.H1	Unnamed__1	GAATTTAATTAA	432	-	60K protein binding site
htu-MIR168a.1-Chr04.H3	Unnamed__1	GAATTTAATTAA	434	-	60K protein binding site
htu-MIR168a.1-Chr04.H5	Unnamed__1	GAATTTAATTAA	9	-	60K protein binding site
htu-MIR398a-Chr15.H1	Unnamed__1	GAATTTAATTAA	386	-	60K protein binding site
htu-MIR398a-Chr15.H3	Unnamed__1	GAATTTAATTAA	626	-	60K protein binding site
htu-MIR398a-Chr15.H5	Unnamed__1	GAATTTAATTAA	609	-	60K protein binding site
htu-MIR398b-Chr15.H1	Unnamed__1	GAATTTAATTAA	514	-	60K protein binding site
htu-MIR168a.2-Chr03.H3(1)	AT-rich element	ATAGAAATCAA	377	+	binding site of AT-rich DNA binding protein (ATBP-1)
htu-MIR394a.1-Chr03.H5	AT-rich element	ATAGAAATCAA	1100	+	binding site of AT-rich DNA binding protein (ATBP-1)
htu-MIR394a.1-Chr03.H5	AT-rich element	ATAGAAATCAA	1332	+	binding site of AT-rich DNA binding protein (ATBP-1)
htu-MIR398a-Chr15.H3	AT-rich element	ATAGAAATCAA	1796	+	binding site of AT-rich DNA binding protein (ATBP-1)
htu-MIR398a-Chr15.H5	AT-rich element	ATAGAAATCAA	1793	+	binding site of AT-rich DNA binding protein (ATBP-1)
htu-MIR398b-Chr15.H1	AT-rich element	ATAGAAATCAA	1796	+	binding site of AT-rich DNA binding protein (ATBP-1)
htu-MIR858a.4-Chr08.H1	AT-rich element	ATAGAAATCAA	1917	-	binding site of AT-rich DNA binding protein (ATBP-1)
htu-MIR858a.4-Chr08.H5	AT-rich element	ATAGAAATCAA	1917	-	binding site of AT-rich DNA binding protein (ATBP-1)
htu-MIR168b-Chr12.H3	5UTR Py-rich stretch	TTTCTCTCCTCTTTTTCCTC	1627	+	high transcription levels
htu-MIR168b-Chr12.H5	5UTR Py-rich stretch	TTTCTCTCCTCTTTTTCCTC	1626	+	high transcription levels
htu-MIR168a.1-Chr04.H1	MSA-like	TCAAACGGT	202	+	cell cycle regulation
htu-MIR168a.1-Chr04.H3	MSA-like	TCAAACGGT	203	+	cell cycle regulation
htu-MIR168a.1-Chr04.H1	A-box	CCGTCC	1684	+	regulatory element
htu-MIR168a.1-Chr04.H3	A-box	CCGTCC	1685	+	regulatory element
htu-MIR168a.1-Chr04.H5	A-box	CCGTCC	1480	+	regulatory element
htu-MIR168a.1-Chr04.H5	A-box	CCGTCC	1676	+	regulatory element
htu-MIR394a.1-Chr03.H1	A-box	CCGTCC	555	-	regulatory element
htu-MIR394a.1-Chr03.H3	A-box	CCGTCC	554	-	regulatory element
htu-MIR398c-Chr17.H3	A-box	CCGTCC	895	+	regulatory element
htu-MIR858a.4-Chr08.H5	A-box	CCGTCC	671	-	regulatory element
htu-MIR168a.1-Chr04.H1	Box II -like sequence	TCCGTGTACCA	1134	-	regulatory element
htu-MIR168a.1-Chr04.H3	Box II -like sequence	TCCGTGTACCA	1135	-	regulatory element
htu-MIR168a.1-Chr04.H5	Box II -like sequence	TCCGTGTACCA	669	-	regulatory element
htu-MIR398a-Chr15.H1	AT-rich sequence	TAAAATACT	693	+	maximal elicitor-mediated activation (2copies)
htu-MIR398c-Chr17.H5	AT-rich sequence	TAAAATACT	473	+	maximal elicitor-mediated activation (3copies)
htu-MIR408a-Chr01.H1	3-AF3 binding site	CACTATCTAAC	169	+	part of a conserved DNA module array (CMA3)
htu-MIR408a-Chr01.H1	3-AF3 binding site	CACTATCTAAC	1625	-	part of a conserved DNA module array (CMA4)
htu-MIR408c-Chr01.H3	3-AF3 binding site	CACTATCTAAC	1606	-	part of a conserved DNA module array (CMA5)
htu-MIR858a.2-Chr16.H3	Box III	atCATTTTCACt	395	-	protein binding site
htu-MIR858a.2-Chr16.H5	Box III	atCATTTTCACt	395	-	protein binding site
htu-MIR398b-Chr03.H1	HD-Zip 3	GTAAT(G/C)ATTAC	1809	-	protein binding site
htu-MIR398b-Chr03.H2	HD-Zip 3	GTAAT(G/C)ATTAC	1809	-	protein binding site
htu-MIR168a.1-Chr04.H1	TCA-element	TCAGAAGAGG	1801	-	salicylic acid responsiveness
htu-MIR168a.1-Chr04.H3	TCA-element	TCAGAAGAGG	1802	-	salicylic acid responsiveness
htu-MIR168a.1-Chr04.H5	TCA-element	TCAGAAGAGG	1793	-	salicylic acid responsiveness
htu-MIR168a.2-Chr03.H1	TCA-element	CCATCTTTTT	1459	+	salicylic acid responsiveness
htu-MIR168a.2-Chr03.H3(1)	TCA-element	CCATCTTTTT	1462	+	salicylic acid responsiveness
htu-MIR168a.2-Chr03.H5	TCA-element	CCATCTTTTT	1461	+	salicylic acid responsiveness
htu-MIR168b-Chr06.H3	TCA-element	CCATCTTTTT	820	-	salicylic acid responsiveness
htu-MIR168b-Chr06.H5	TCA-element	CCATCTTTTT	823	-	salicylic acid responsiveness
htu-MIR168b-Chr12.H1	TCA-element	CCATCTTTTT	1214	+	salicylic acid responsiveness
htu-MIR168b-Chr12.H1	TCA-element	CCATCTTTTT	1383	+	salicylic acid responsiveness
htu-MIR168b-Chr12.H3	TCA-element	CCATCTTTTT	961	+	salicylic acid responsiveness
htu-MIR168b-Chr12.H3	TCA-element	CCATCTTTTT	1274	+	salicylic acid responsiveness
htu-MIR168b-Chr12.H5	TCA-element	CCATCTTTTT	1398	+	salicylic acid responsiveness
htu-MIR394a.2-Chr08.H5(1)	TCA-element	CCATCTTTTT	1861	+	salicylic acid responsiveness
htu-MIR394a.2-Chr08.H5(2)	TCA-element	CCATCTTTTT	1861	+	salicylic acid responsiveness
htu-MIR398a-Chr15.H1	TCA-element	CCATCTTTTT	329	+	salicylic acid responsiveness
htu-MIR398a-Chr15.H3	TCA-element	TCAGAAGAGG	194	+	salicylic acid responsiveness
htu-MIR398a-Chr15.H3	TCA-element	CCATCTTTTT	568	+	salicylic acid responsiveness
htu-MIR398a-Chr15.H5	TCA-element	TCAGAAGAGG	171	+	salicylic acid responsiveness
htu-MIR398a-Chr15.H5	TCA-element	CCATCTTTTT	547	+	salicylic acid responsiveness
htu-MIR398b-Chr15.H1	TCA-element	TCAGAAGAGG	86	+	salicylic acid responsiveness
htu-MIR398b-Chr15.H1	TCA-element	CCATCTTTTT	456	+	salicylic acid responsiveness
htu-MIR398c-Chr17.H5	TCA-element	CCATCTTTTT	185	-	salicylic acid responsiveness
htu-MIR398c-Chr17.H5	TCA-element	CCATCTTTTT	598	-	salicylic acid responsiveness
htu-MIR398c-Chr17.H5	TCA-element	CCATCTTTTT	729	-	salicylic acid responsiveness
htu-MIR408b-Chr01.H5	TCA-element	CCATCTTTTT	1661	+	salicylic acid responsiveness
htu-MIR408c-Chr01.H3	TCA-element	TCAGAAGAGG	823	-	salicylic acid responsiveness
htu-MIR408c-Chr01.H3	TCA-element	CCATCTTTTT	1663	+	salicylic acid responsiveness
htu-MIR858a.2-Chr08.H1	TCA-element	CCATCTTTTT	1793	-	salicylic acid responsiveness
htu-MIR858a.1-Chr08.H1	RY-element	CATGCATG	1233	-	seed-specific regulation
htu-MIR168a.1-Chr04.H3	WUN-motif	AAATTTCCT	1045	+	wound responsiveness
htu-MIR168a.1-Chr01.H3	O2-site	GATGATGTGG	68	+	zein metabolism regulation
htu-MIR168a.1-Chr01.H3	O2-site	GATGATGTGG	1110	+	zein metabolism regulation
htu-MIR168a.1-Chr01.H3	O2-site	GATGATGTGG	1199	+	zein metabolism regulation
htu-MIR168a.2-Chr01.H5	O2-site	GATGATGTGG	64	+	zein metabolism regulation
htu-MIR168a.2-Chr01.H5	O2-site	GATGATGTGG	1107	+	zein metabolism regulation
htu-MIR168a.2-Chr01.H5	O2-site	GATGATGTGG	1196	+	zein metabolism regulation
htu-MIR168a.2-Chr03.H1	O2-site	GATGA(C/T)(A/G)TG(A/G)	1170	+	zein metabolism regulation
htu-MIR168a.2-Chr03.H5	O2-site	GATGA(C/T)(A/G)TG(A/G)	839	+	zein metabolism regulation
htu-MIR168b-Chr06.H3	O2-site	GTTGACGTGA	894	-	zein metabolism regulation
htu-MIR168b-Chr06.H3	O2-site	GTTGACGTGA	1264	+	zein metabolism regulation
htu-MIR168b-Chr06.H5	O2-site	GTTGACGTGA	897	-	zein metabolism regulation
htu-MIR168b-Chr06.H5	O2-site	GTTGACGTGA	1267	+	zein metabolism regulation
htu-MIR168b-Chr12.H3	O2-site	GATGACATGG	801	-	zein metabolism regulation
htu-MIR168b-Chr12.H5	O2-site	GATGACATGG	1236	-	zein metabolism regulation
htu-MIR398a-Chr15.H1	O2-site	GATGA(C/T)(A/G)TG(A/G)	1803	-	zein metabolism regulation
htu-MIR398a-Chr15.H3	O2-site	GATGA(C/T)(A/G)TG(A/G)	1803	-	zein metabolism regulation
htu-MIR398a-Chr15.H5	O2-site	GATGA(C/T)(A/G)TG(A/G)	1800	-	zein metabolism regulation
htu-MIR398b-Chr15.H1	O2-site	GATGA(C/T)(A/G)TG(A/G)	1803	-	zein metabolism regulation
htu-MIR398c-Chr17.H1	O2-site	GATGACATGG	1621	-	zein metabolism regulation
htu-MIR398c-Chr17.H3	O2-site	GTTGACGTGA	1541	-	zein metabolism regulation
htu-MIR398c-Chr17.H3	O2-site	GATGATGTGG	1585	-	zein metabolism regulation
htu-MIR398c-Chr17.H5	O2-site	GATGACATGG	1272	-	zein metabolism regulation

## Sheet: Table S6
Table S6. Genome-annotated genes that are highly homologous to the miRNA target genes identified from the Jerusalem artichoke NY1 transcript.
Transcript	Genome-annotated gene ID	Chromosome number	Score	E-value
HtAGO1	Htub.h1tg000779l.g347.t1	Chr14.H5	5680	0
	Htub.h1tg001284l.g192.t1	Chr14.H1	5657	0
	Htub.h1tg002046l.g39.t1	Chr14.H3	5607	0
HtF-box1	Htub.h1tg000300l.g174.t1	Chr12.H1	2363	0
	Htub.h1tg004021l.g116.t1	Chr12.H3	2344	0
	Htub.h1tg002355l.g500.t1	Chr12.H5	2344	0
HtF-box2	Htub.h1tg001957l.g189.t1	Chr08.H1	2496	0
	Htub.h1tg000649l.g341.t1	Chr08.H5	2487	0
	Htub.h1tg000390l.g29.t1	Chr08.H3	2482	0
HtF-box3	Htub.h2tg000130l.g12.t1	Chr16.H5	2429	0
	Htub.h1tg000914l.g33.t1	Chr16.H3	2429	0
	Htub.h1tg000449l.g7.t1	Chr16.H1	2378	0
HtLAC4-1	Htub.h1tg002557l.g296.t1	Chr06.H1	3158	0
	Htub.h1tg000266l.g308.t1	Chr06.H5	3153	0
HtLAC4-2	Htub.h1tg002557l.g295.t1	Chr06.H1	2898	0
	Htub.h1tg000266l.g307.t1	Chr06.H5	2856	0
HtLAC4-3	Htub.h2tg000180l.g9.t1	Chr08.H3	3004	0
HtCCS1	Htub.h1tg002000l.g217.t1	Chr02.H1	1679	0
	Htub.h1tg000210l.g79.t1	Chr02.H3	1652	0
	Htub.h1tg003430l.g202.t1	Chr02.H5	1638	0
HtCSD1	Htub.h1tg000822l.g404.t1	Chr07.H3	882	0
	Htub.h1tg000622l.g167.t1	Chr07.H5	882	0
	Htub.h1tg000736l.g239.t1	Chr07.H1	881	0
HtCSD2	Htub.h1tg000453l.g453.t1	Chr02.H5	1198	0
	Htub.h1tg001317l.g2.t1	Chr02.H3	1146	0
	Htub.h1tg001014l.g261.t1	Chr02.H1	1137	0
HtBBP1	Htub.h1tg000333l.g14.t1	Chr11.H3	670	0
	Htub.h1tg001060l.g77.t1	Chr11.H1	643	0
HtMYB1	Htub.h1tg000866l.g422.t1	Chr11.H5	1300	0
	Htub.h1tg001293l.g263.t1	Chr11.H1	1296	0
	Htub.h1tg002994l.g235.t1	Chr11.H3	785	0
HtMYB2	Htub.h1tg001281l.g363.t1	Chr02.H1	1483	0
	Htub.h1tg000987l.g20.t1	Chr02.H3	1483	0
	Htub.h1tg000336l.g269.t1	Chr02.H5	1483	0
HtMYB3	Htub.h1tg000963l.g349.t1	Chr13.H1	1722	0
	Htub.h1tg001494l.g332.t1	Chr13.H5	1654	0
	Htub.h1tg001168l.g90.t1	Chr13.H3	1641	0
HtMYB4	Htub.h2tg000632l.g202.t1	Chr15.H5	1681	0
	Htub.h1tg000694l.g121.t1	Chr15.H3	1681	0
	Htub.h1tg001926l.g147.t1	Chr15.H1	1665	0
HtMYB5	Htub.h1tg003178l.g46.t1	Chr06.H5	1367	0
	Htub.h1tg003268l.g318.t1	Chr06.H3	1362	0
	Htub.h1tg000647l.g147.t1	Chr06.H1	1325	0
HtMYB6	Htub.h1tg003056l.g85.t1	Chr03.H1	1932	0
	Htub.h1tg001732l.g222.t1	Chr03.H3	1771	0
	Htub.h1tg000918l.g503.t1	Chr03.H5	1771	0
HtMYB7	Htub.h1tg001307l.g456.t1	Chr10.H5	1641	0
	Htub.h1tg002972l.g267.t1	Chr10.H3	1614	0
	Htub.h1tg000502l.g136.t1	Chr10.H1	1605	0
HtMYB8	Htub.h1tg000411l.g202.t1	Chr06.H1	1352	0
	Htub.h1tg001725l.g273.t1	Chr06.H3	1331	0
	Htub.h1tg000301l.g599.t1	Chr06.H5	1329	0
HtMYB9	Htub.h1tg000713l.g46.t1	Chr03.H1	1495	0
	Htub.h1tg002136l.g360.t1	Chr03.H5	1450	0
	Htub.h1tg002245l.g197.t1	Chr03.H3	1386	0
HtMYB10	Htub.h1tg000732l.g236.t1	Chr04.H3	1306	0
	Htub.h1tg002076l.g45.t1	Chr04.H1	1302	0
	Htub.h1tg002580l.g153.t1	Chr04.H5	1297	0
HtMYB11	Htub.h1tg001629l.g442.t1	Chr17.H5	1317	0
	Htub.h1tg002501l.g4.t1	Chr17.H1	1304	0
	Htub.h1tg001211l.g171.t1	Chr17.H3	1286	0
HtMYB12	Htub.h1tg000301l.g600.t1	Chr06.H5	1310	0
	Htub.h1tg001725l.g272.t1	Chr06.H3	1025	0
	Htub.h1tg000411l.g201.t1	Chr06.H1	1021	0
HtMYB13	Htub.h1tg002314l.g351.t1	Chr12.H3	1287	0
	Htub.h1tg005871l.g667.t1	Chr12.H5	1278	0
HtMYB14	Htub.h1tg002583l.g253.t1	Chr07.H3	1616	0
	Htub.h1tg000026l.g42.t1	Chr07.H5	1194	0
	Htub.h1tg002002l.g79.t1	Chr07.H1	1176	0
HtMYB15	Htub.h1tg003317l.g50.t1	Chr01.H1	1537	0
	Htub.h1tg003935l.g144.t1	Chr01.H3	1533	0
	Htub.h1tg002382l.g181.t1	Chr01.H3	1519	0

## Sheet: Table S8
Table S8. The primers used in this study.
	Primer name	Primer pairs sequence（5’ → 3’）
For cloning cDNA
htu-MIRNAs	htu-MIR168a.1-F/R	TGCAGATCTACCGCAACCTG / ATTCTCCAGCAGCAGCTTCTAA
	htu-MIR168a.2-F/R	TCACTTATCTGTCACGGCGG / TCCTAAAAGTGACTCACAGCAG
	htu-MIR168b-F/R	TGACGGATATCTGTGTTTTGT / ATCCACAAACATTCACAGCG
	htu-MIR394a.1-F/R	AAGGAGGGAGGGTTTCTCAT / GCCGTTTATCTTAACGTCTCTCA
	htu-MIR394a.2-F/R	AAAGAGTTTCCAGCAGATTTC / CAAAGAGATACCAACAGAGC
	htu-MIR397a-F/R	AGGGAAACCATAACTCGGCG / TCCTTGCGTGTTGGTAAGAA
	htu-MIR398a-F/R	CACAATAACAAATGGCAGAG / GGAAAATGAAATTCAAAAGG
	htu-MIR398b-F/R	AAATGGCAGAGGAATCCAAC / CTAAATAGTTATAAGAGTCTGCG
	htu-MIR398c-F/R	ACCCAACAAGAGCATTTC / AAGTCTCACCCATTAGCG
	htu-MIR408a-F/R	ATCTATGGAGGCCAGGGGTT / ACACATCCATAAAGAGGAAAAAGGA
	htu-MIR408b-F/R	ATCTATGGAGGCCAGGGGTT / ACACATCCATAAAGAGGAAAAAGGA
	htu-MIR408c-F/R	AACCAATCCTTATCTATGGAGGCC / AACACGTGCATAAAGAGGAAAAAGG
For qRT-PCR
htu-MIRNAs	htu-MIR168a.1-F/R	TGCAGATCTACCGCAACCTG / ATTCTCCAGCAGCAGCTTCTAA
	htu-MIR168a.2-F/R	TCACTTATCTGTCACGGCGG / TCCTAAAAGTGACTCACAGCAG
	htu-MIR168b-F/R	TGACGGATATCTGTGTTTTGT / ATCCACAAACATTCACAGCG
	htu-MIR394a.1-F/R	AAGGAGGGAGGGTTTCTCAT / GCCGTTTATCTTAACGTCTCTCA
	htu-MIR394a.2-F/R	AAAGAGTTTCCAGCAGATTTC / CAAAGAGATACCAACAGAGC
	htu-MIR397a-F/R	AGGGAAACCATAACTCGGCG / TCCTTGCGTGTTGGTAAGAA
	htu-MIR398a-F/R	GCAGAGGAATCCAACAGGTG / ACCTCCAGCTGTTTTGACGG
	htu-MIR398b-F/R	CCCTGCTGAATTTTCTTAGC / CTAAATAGTTATAAGAGTCTGCG
	htu-MIR398c-F/R	AAGTCTTGTTGGCAATCCGT / GCGAATCTTGGAGTTGCACA
	htu-MIR408a/b/c-F/R	ATCTATGGAGGCCAGGGGTT / AACACGTGCATAAAGAGGAAAAAGG
	htu-MIR858a.1-F/R	TAGGGTGAGTGGTTTCCAAGC / AGGGACCAAGAATTGTGTTAGG
	htu-MIR858a.2-F/R	CGATTCTTGTCAAGTGAGCAG / TCTGTAAAACTAGGGGTGCAG
	htu-MIR858a.3-F/R	AGGCAATTCGTGTCAAGTGA / GAGATAAGATTAAAGGGAGCAAG
	htu-MIR858a.4-F/R	ATGCGATTCGTGTCAAGTGAG / TCCCAGTCTGACCGAGAATATG
htu-miRNAs	htu-miR168a/b-F/R	GCGGTCGCTTGGTRCAGG / GTGCAGGGTCCGAGGT
	htu-miR394a-F/R	GCGGTTGGCATTCTGTCC / GTGCAGGGTCCGAGGT
	htu-miR397a-F/R	GCGGTCATTGAGTGCAGC / GTGCAGGGTCCGAGGT
	htu-miR398a/b/c-F/R	GCGGYGTGTTCTCAGGTC / GTGCAGGGTCCGAGGT
	htu-miR408a/b/c-F/R	GCGGTGCACTGYCTCTTC / GTGCAGGGTCCGAGGT
	htu-miR858a-F/R	GGCGGTTCGTTGTCTGTTC / GTGCAGGGTCCGAGGT
htu-miRNA target genes	HtAGO1-F/R	CACTCTTCCGCCTCCATCTCTG / CCACCTTGCTGCTGCTGTTG
	HtF-box1-F/R	GCTGTTTGGGTAACAGCGGA / TGCAGTACCGATAGCAATCCC
	HtF-box2-F/R	TGCTTATGTTATCGCTACGGTC / ACAATCCTACAAGCCAACGTG
	HtF-box3-F/R	CCCGGTCTTTCCGTGAGTTA / GACCCGACCCACATAACCTG
	HtLAC4-1-F/R	TGAAGTACACACAACATGGGGA / ACGGTCGACTTCTAAACTCCTT
	HtLAC4-2-F/R	CCCGTCTTATAAACTCGGCGT / TGACAGACCCTCTTGAGATTTACTC
	HtLAC4-3-F/R	TAGTGACCGACCACCACAACA / ACGTGAACGAACTAAACCCAGTTAC
	HtCCS1-F/R	TCCCCAAATCGTTTCGGCCT / TGAACTCTGTCATAACTTCCGGC
	HtCSD1-F/R	GCCGTGCCCTATCAATCAATCA / GAACTGCGACTGCCTTAACCAT
	HtCSD2-F/R	TGGCAGAGGCTACAATCGTTGA / TGGAGAGGCTAAGTTCGTGACC
	HtBBP1-F/R	GGCATGCAAGCTTGGCGTAA / ACTCATTAGGCACCCCAGGC
	HtMYB1-F/R	TAATGGAGCCAAGTGCGGAG / CACTCCCAGTCCCACTCAAC
	HtMYB2-F/R	TGGACACCCTAGAGACGAACA / ACATGGTTTGCAGTAACCCT
	HtMYB3-F/R	GTTCGGGTTCGGGTTCTCAA / TTCAACCAGGAGGGAAACGG
	HtMYB4-F/R	ACGTCGTCAAACCACGACATT / GCAGCAGCATCATTACCCAAG
	HtMYB5-F/R	GAAGCTTCTACGACACCGGG / GTCAGTGGTGCCCTTTCACT
	HtMYB6-F/R	TTCGGGTGAGGGAGATGACA / ACACGCGTGAAAATGTCGTG
	HtMYB7-F/R	TCAGGTTATTGGTCCAAGCCC / ACAAAGACCCGACTCACCTAC
	HtMYB8-F/R	GGATCAAGTAGAGGCTGATTTAC / TACAGCTTCTCTAGCATCTCACT
	HtMYB9-F/R	TTGACTCCGGGTCGTCTTCT / ATCGTCTAGCTGACCGTCGAT
	HtMYB10-F/R	AGCAAGAATGAGAGTGGTGCAT / TGCTGACCGTTGATCATTGTG
	HtMYB11-F/R	TGCCCAATCGAGAACTTGGA / AGGTGAGATATCGGATGCCA
	HtMYB12-F/R	TTGCCTTACATACCACACCCC / TGAGCAACAAGGAGCTCTTCC
	HtMYB13-F/R	GGCGAGAACGATCATCCAGA / GCACCACTCATCACTCCATTG
	HtMYB14-F/R	TGTTGATGAGAGAGAAGATTCATT / TGTGCTTAATGATTGCCACCTT
	HtMYB15-F/R	TAGGGTTAGGGTTGGGGGTT / GGACAATGAATGTATGATGACCAGC
	HtActin-F/R	ATGTATGTAGCCATCCAGG / TGTTAGGTCACGCCCAG
	HtU6 snRNA-F/R	CTCGCTTCGGCAGCACA / AACGCTTCACGAATTTGCGT
For revese transcription
	htu-miR168a/b-RT	GTCGTATCCAGTGCAGGGTCCGAGGTATTCGCACTGGATACGACATTCCCG
	htu-miR394a-RT	GTCGTATCCAGTGCAGGGTCCGAGGTATTCGCACTGGATACGACAGGAGGT
	htu-miR397a-RT	GTCGTATCCAGTGCAGGGTCCGAGGTATTCGCACTGGATACGACACATCAA
	htu-miR398a/b-RT	GTCGTATCCAGTGCAGGGTCCGAGGTATTCGCACTGGATACGACACAGGGG
	htu-miR398c-RT	GTCGTATCCAGTGCAGGGTCCGAGGTATTCGCACTGGATACGACAAAGGGG
	htu-miR408a-RT	GTCGTATCCAGTGCAGGGTCCGAGGTATTCGCACTGGATACGACAGCCAGG
	htu-miR858a-RT	GTCGTATCCAGTGCAGGGTCCGAGGTATTCGCACTGGATACGACACAAGGT
	HtU6 snRNA-RT	AACGCTTCACGAATTTGCGT
